# Supplementary material for: Global burden trends and menopause timing associations for gynecological and breast cancers in postmenopausal women
Source: iScience. 2026 Jun 1;29(6):115967. doi: 10.1016/j.isci.2026.115967 (PMC13253087; doi:10.1016/j.isci.2026.115967)
Supplement: Table S1. Incidence of gynecological and breast cancers in postmenopausal women aged ≥55 years at the global level and across different regions in 1990 and 2021, and changes over this period [file mmc2.xlsx]

## Sheet: TableS1
Location	1990	1990	2021	2021	1990–2021
	Cases (95% UI)	Rate (95% UI)	Cases (95% UI)	Rate (95% UI)	AAPC (95% CI)
Breast cancer
Central Europe, Eastern Europe, and Central Asia	62427.28 (56508.19, 69437.94)	121.4 (109.89, 135.04)	123598.71 (112634.74, 134278.53)	180.8 (164.76, 196.42)	1.3302 (1.2400, 1.4205)
Global	532081.48 (483320.27, 585377.29)	147.21 (133.72, 161.96)	1242163.54 (1089099.3, 1379128.41)	157.06 (137.71, 174.38)	0.1656 (0.1037, 0.2277)
High-income	348685.66 (311732.98, 383493.02)	304.17 (271.93, 334.53)	573566.43 (499729.19, 651064.1)	301.36 (262.56, 342.08)	-0.0334 (-0.0932, 0.0265)
Latin America and Caribbean	18018.53 (16617, 19717.38)	94.01 (86.7, 102.87)	83740.52 (74620.56, 92699.14)	144.26 (128.55, 159.7)	1.3558 (1.2397, 1.4721)
North Africa and Middle East	7448.81 (5240.9, 9990.88)	53.86 (37.9, 72.24)	48100.33 (39501.32, 56726.07)	125.45 (103.02, 147.94)	2.7625 (2.5986, 2.9266)
South Asia	19390.35 (14209.77, 24981.58)	43 (31.51, 55.4)	115270.77 (91932.93, 143782.09)	92.03 (73.4, 114.8)	1.0528 (0.6320, 1.4755)
Southeast Asia, East Asia, and Oceania	65217 (53526.59, 84079.8)	65.58 (53.83, 84.55)	251331.96 (208881.52, 284448.35)	94.03 (78.15, 106.42)	2.4187 (1.9065, 2.9334)
Sub-Saharan Africa	10893.85 (8150.02, 14825.97)	61.01 (45.65, 83.04)	46554.82 (35366.31, 61310.45)	107.62 (81.75, 141.72)	1.7903 (1.6610, 1.9197)
Cervical cancer
Central Europe, Eastern Europe, and Central Asia	21734.24 (19640.09, 23848.72)	42.27 (38.19, 46.38)	19914.66 (17827.96, 22173.88)	29.13 (26.08, 32.44)	-1.1935 (-1.4376, -0.9487)
Global	164008.86 (133277.72, 199065.98)	45.38 (36.87, 55.08)	288109.8 (231483.51, 363128.86)	36.43 (29.27, 45.91)	-0.7487 (-1.0078, -0.4890)
High-income	37911.67 (33452.54, 43521.22)	33.07 (29.18, 37.96)	42504.13 (35277.9, 49407.16)	22.33 (18.54, 25.96)	-1.2459 (-1.3673, -1.1242)
Latin America and Caribbean	14762.55 (13159.45, 16726.6)	77.02 (68.66, 87.27)	29197.49 (25760.47, 33462.55)	50.3 (44.38, 57.65)	-1.4203 (-1.5096, -1.3309)
North Africa and Middle East	2628.05 (1539.74, 4183.74)	19 (11.13, 30.25)	6324.68 (4302.08, 9155.53)	16.5 (11.22, 23.88)	-0.4793 (-0.6437, -0.3146)
South Asia	29928.09 (17807.52, 44672.25)	66.37 (39.49, 99.07)	66796.6 (45732.15, 99046.64)	53.33 (36.51, 79.08)	-1.0406 (-1.4413, -0.6382)
Southeast Asia, East Asia, and Oceania	43836.99 (32699.1, 63797.9)	44.08 (32.88, 64.16)	87030.47 (61504.41, 113035.05)	32.56 (23.01, 42.29)	-0.8012 (-1.3318, -0.2677)
Sub-Saharan Africa	13207.26 (8615.63, 19377.55)	73.97 (48.25, 108.53)	36341.76 (24420.74, 51087.21)	84.01 (56.45, 118.09)	0.3214 (0.1540, 0.4890)
Uterine cancer
Central Europe, Eastern Europe, and Central Asia	32788.85 (28021.75, 37878.29)	63.77 (54.49, 73.66)	63736.37 (56682.6, 71235.46)	93.23 (82.91, 104.2)	1.2511 (1.1016, 1.4009)
Global	142220.76 (120001.5, 162533.77)	39.35 (33.2, 44.97)	360187.11 (302378.72, 417076.22)	45.54 (38.23, 52.74)	0.4685 (0.3945, 0.5427)
High-income	70096.45 (58373.65, 81027.1)	61.15 (50.92, 70.68)	177259.4 (150288.91, 207090.58)	93.13 (78.96, 108.81)	1.4070 (1.3344, 1.4797)
Latin America and Caribbean	5226.33 (4489.4, 5906.12)	27.27 (23.42, 30.81)	22471.57 (19557.35, 25477.03)	38.71 (33.69, 43.89)	1.1228 (0.9028, 1.3433)
North Africa and Middle East	1991.76 (1197.42, 3141.41)	14.4 (8.66, 22.72)	10225.39 (7496.39, 13735.97)	26.67 (19.55, 35.82)	1.9855 (1.7567, 2.2147)
South Asia	4458.55 (2567.4, 6865.95)	9.89 (5.69, 15.23)	19397.12 (12973, 28113.32)	15.49 (10.36, 22.45)	-0.5732 (-0.8041, -0.3419)
Southeast Asia, East Asia, and Oceania	25539.95 (16279.89, 34091.06)	25.68 (16.37, 34.28)	59588.17 (46159.86, 85750.29)	22.29 (17.27, 32.08)	1.3680 (0.7747, 1.9648)
Sub-Saharan Africa	2118.86 (1377.34, 3073.27)	11.87 (7.71, 17.21)	7509.08 (4968.25, 11053.01)	17.36 (11.48, 25.55)	1.1808 (1.0800, 1.2816)
Ovarian cancer
Central Europe, Eastern Europe, and Central Asia	15345.74 (13721.56, 17298.97)	29.84 (26.68, 33.64)	22260.71 (20456.24, 23984.69)	32.56 (29.92, 35.08)	0.2788 (0.1173, 0.4407)
Global	92579.43 (84898.45, 101204.72)	25.61 (23.49, 28)	183006.76 (164009.94, 206974.09)	23.14 (20.74, 26.17)	-0.3773 (-0.4470, -0.3076)
High-income	51023.28 (46880.92, 54419.55)	44.51 (40.9, 47.47)	64308.41 (55979.4, 70792.29)	33.79 (29.41, 37.2)	-0.8831 (-0.9391, -0.8271)
Latin America and Caribbean	2984.13 (2790, 3206.3)	15.57 (14.56, 16.73)	12318.58 (11562.17, 12961.74)	21.22 (19.92, 22.33)	1.0024 (0.7475, 1.2579)
North Africa and Middle East	1622.71 (1133.08, 2343.18)	11.73 (8.19, 16.94)	6854.84 (5877.26, 8184.43)	17.88 (15.33, 21.35)	1.3692 (1.1318, 1.6072)
South Asia	6834.44 (4686.66, 9641.44)	15.16 (10.39, 21.38)	33979.33 (24897.55, 45752.9)	27.13 (19.88, 36.53)	-0.0620 (-0.4147, 0.2920)
Southeast Asia, East Asia, and Oceania	12754.24 (10080.39, 15975.38)	12.83 (10.14, 16.07)	34830.28 (29280.18, 40226.02)	13.03 (10.95, 15.05)	1.8093 (1.3409, 2.2799)
Sub-Saharan Africa	2014.89 (1368.5, 2914.07)	11.28 (7.66, 16.32)	8454.6 (6251.9, 11433.3)	19.54 (14.45, 26.43)	1.7741 (1.6331, 1.9152)
Abbreviations: DALYs: Disability-Adjusted Life Years;UI: Uncertainty Interval;AAPC: Average Annual Percentage Change;CI: Confidence Interval.
95% UIs for cases and rates reflect uncertainty from multiple sources including data sampling, modeling, and estimation processes.
95% CIs for AAPC were derived from joinpoint regression models.
Cases (95% UI): Absolute number of DALYs with 95% uncertainty intervals for 1990 and 2021.
Rates are not age-standardized; they reflect the actual age distribution within the 55+ population in each location.
Rate (95% UI): DALY rate per 1000,000 population with 95% uncertainty intervals for 1990 and 2021.
AAPC values were calculated based on crude rates (per 100,000 women aged 55+), not absolute case numbers.
All data are derived from the Global Burden of Disease Study 2021 (GBD 2021), Institute for Health Metrics and Evaluation (IHME).
