# Supplementary material for: Global burden trends and menopause timing associations for gynecological and breast cancers in postmenopausal women
Source: iScience. 2026 Jun 1;29(6):115967. doi: 10.1016/j.isci.2026.115967 (PMC13253087; doi:10.1016/j.isci.2026.115967)
Supplement: Table S2. Prevalence of gynecological and breast cancers in postmenopausal women aged ≥55 years at the global level and across different regions in 1990 and 2021, and changes over this period [file mmc3.xlsx]

## Sheet: TableS2
Location	1990	1990	2021	2021	1990–2021
	Cases (95% UI)	Rate (95% UI)	Cases (95% UI)	Rate (95% UI)	AAPC (95% CI)
Breast cancer
Central Europe, Eastern Europe, and Central Asia	671843.93 (576383.47, 775607.19)	1306.55 (1120.91, 1508.34)	1211144.08 (1123143.93, 1304065.73)	1771.65 (1642.92, 1907.57)	1.0025 (0.8665, 1.1387)
Global	5900960.16 (5102078.67, 6792278.78)	1632.62 (1411.59, 1879.22)	12965158.39 (11861762.91, 14116163.39)	1639.33 (1499.81, 1784.86)	0.0111 (-0.0563, 0.0784)
High-income	4036872.86 (3500916.44, 4615384.75)	3521.46 (3053.94, 4026.11)	6764957.94 (6183286.79, 7366347.17)	3554.41 (3248.79, 3870.38)	0.0625 (0.0370, 0.0880)
Latin America and Caribbean	150421.56 (133512.48, 168362.56)	784.79 (696.57, 878.4)	685817.79 (617268.05, 756501.89)	1181.49 (1063.4, 1303.26)	1.3385 (1.2802, 1.3970)
North Africa and Middle East	80123.52 (62322.72, 101788.55)	579.37 (450.65, 736.03)	439517.26 (376745.05, 499927.48)	1146.28 (982.57, 1303.84)	2.2373 (2.0799, 2.3950)
South Asia	165611.87 (128698.42, 201571.95)	367.27 (285.41, 447.01)	835627.36 (686613.23, 977918.12)	667.17 (548.19, 780.77)	1.1595 (0.8343, 1.4858)
Southeast Asia, East Asia, and Oceania	703174.45 (588800.13, 852501.96)	707.14 (592.12, 857.31)	2673505.72 (2368125.47, 2928897.85)	1000.22 (885.97, 1095.76)	1.9052 (1.7381, 2.0726)
Sub-Saharan Africa	92911.97 (74108.6, 114552.98)	520.37 (415.06, 641.58)	354588.24 (293886.55, 438075.89)	819.66 (679.34, 1012.65)	1.4764 (1.3483, 1.6048)
Cervical cancer
Central Europe, Eastern Europe, and Central Asia	73340.14 (59631.68, 88776.88)	107.28 (87.23, 129.86)	73340.14 (59631.68, 88776.88)	107.28 (87.23, 129.86)	-0.4020 (-0.5617, -0.2421)
Global	1070765.36 (806510.42, 1388924.17)	135.39 (101.98, 175.62)	1070765.36 (806510.42, 1388924.17)	135.39 (101.98, 175.62)	-0.2773 (-0.4991, -0.0551)
High-income	213858.76 (167527.38, 261985.32)	112.36 (88.02, 137.65)	213858.76 (167527.38, 261985.32)	112.36 (88.02, 137.65)	-0.9036 (-1.0286, -0.7784)
Latin America and Caribbean	102486.73 (82224.41, 127422.01)	176.56 (141.65, 219.52)	102486.73 (82224.41, 127422.01)	176.56 (141.65, 219.52)	-0.8209 (-0.9006, -0.7411)
North Africa and Middle East	21697.94 (14267.41, 33599.95)	56.59 (37.21, 87.63)	21697.94 (14267.41, 33599.95)	56.59 (37.21, 87.63)	0.1990 (0.0358, 0.3624)
South Asia	183560.67 (118831.22, 276930.77)	146.56 (94.88, 221.1)	183560.67 (118831.22, 276930.77)	146.56 (94.88, 221.1)	0.0340 (-0.3911, 0.4609)
Southeast Asia, East Asia, and Oceania	384080.41 (264748.85, 515494.04)	143.69 (99.05, 192.86)	384080.41 (264748.85, 515494.04)	143.69 (99.05, 192.86)	-0.2991 (-0.9058, 0.3113)
Sub-Saharan Africa	91740.71 (60726.56, 129089.96)	212.07 (140.37, 298.4)	91740.71 (60726.56, 129089.96)	212.07 (140.37, 298.4)	0.6202 (0.5004, 0.7401)
Uterine cancer
Central Europe, Eastern Europe, and Central Asia	213034.77 (177892.8, 253658.99)	414.29 (345.95, 493.3)	443112.5 (387193.71, 505412.14)	648.18 (566.38, 739.31)	1.4364 (1.0349, 1.8395)
Global	911435.73 (752910.18, 1066799.8)	252.17 (208.31, 295.15)	2541843.45 (2140227.15, 2983710.67)	321.39 (270.61, 377.26)	0.7763 (0.5856, 0.9674)
High-income	485413.04 (396965.8, 572012.99)	423.44 (346.28, 498.98)	1329956.91 (1126387.81, 1553396.41)	698.78 (591.82, 816.18)	1.6760 (1.5197, 1.8325)
Latin America and Caribbean	28109.78 (22962.85, 33473.36)	146.66 (119.8, 174.64)	142195.43 (120199.37, 164450.1)	244.97 (207.07, 283.31)	1.6634 (1.3582, 1.9695)
North Africa and Middle East	10876.37 (6596.35, 17384.57)	78.65 (47.7, 125.71)	66861.43 (47277.1, 90573.58)	174.38 (123.3, 236.22)	2.6172 (2.3995, 2.8354)
South Asia	18500.72 (10435.03, 28069.01)	41.03 (23.14, 62.25)	100736.67 (68075.52, 151205.58)	80.43 (54.35, 120.72)	0.1929 (-0.0586, 0.4450)
Southeast Asia, East Asia, and Oceania	146759.86 (92972.34, 196407.13)	147.59 (93.5, 197.51)	423632.76 (320697.1, 609112.03)	158.49 (119.98, 227.88)	2.1348 (1.5644, 2.7084)
Sub-Saharan Africa	8741.19 (5518.42, 13044.87)	48.96 (30.91, 73.06)	35347.74 (23072.39, 51643.39)	81.71 (53.33, 119.38)	1.6204 (1.3819, 1.8596)
Ovarian cancercer
Central Europe, Eastern Europe, and Central Asia	46542.49 (40832.43, 52929.58)	90.51 (79.41, 102.93)	69867.46 (62159.62, 78204.44)	102.2 (90.93, 114.4)	0.3793 (0.1484, 0.6107)
Global	281741.58 (255236.4, 315746.32)	77.95 (70.62, 87.36)	575222.28 (502710.04, 668175.04)	72.73 (63.56, 84.48)	-0.2337 (-0.3277, -0.1395)
High-income	161567.69 (144573.08, 179349.16)	140.94 (126.11, 156.45)	217551.67 (185450.1, 245410.04)	114.3 (97.44, 128.94)	-0.6811 (-0.7476, -0.6145)
Latin America and Caribbean	8153.75 (7450.53, 9046.27)	42.54 (38.87, 47.2)	36204.45 (32753.69, 39443.21)	62.37 (56.43, 67.95)	1.2321 (0.9535, 1.5115)
North Africa and Middle East	4593.92 (3178.44, 6484.48)	33.22 (22.98, 46.89)	20700.59 (17367.96, 24524.62)	53.99 (45.3, 63.96)	1.5895 (1.3399, 1.8397)
South Asia	17958.18 (12289.67, 25058.39)	39.82 (27.25, 55.57)	91203.93 (66765.51, 124534.29)	72.82 (53.31, 99.43)	0.3835 (0.1161, 0.6517)
Southeast Asia, East Asia, and Oceania	37681.21 (29856.66, 47569.67)	37.89 (30.03, 47.84)	117465.22 (98174.53, 136892.51)	43.95 (36.73, 51.21)	1.9201 (1.4935, 2.3484)
Sub-Saharan Africa	5244.34 (3506.83, 7556.21)	29.37 (19.64, 42.32)	22228.96 (16755.99, 29450.3)	51.38 (38.73, 68.08)	1.7850 (1.6552, 1.9150)
Abbreviations: DALYs: Disability-Adjusted Life Years;UI: Uncertainty Interval;AAPC: Average Annual Percentage Change;CI: Confidence Interval.
95% UIs for cases and rates reflect uncertainty from multiple sources including data sampling, modeling, and estimation processes.
95% CIs for AAPC were derived from joinpoint regression models.
Cases (95% UI): Absolute number of DALYs with 95% uncertainty intervals for 1990 and 2021.
Rates are not age-standardized; they reflect the actual age distribution within the 55+ population in each location.
Rate (95% UI): DALY rate per 1000,000 population with 95% uncertainty intervals for 1990 and 2021.
AAPC values were calculated based on crude rates (per 100,000 women aged 55+), not absolute case numbers.
All data are derived from the Global Burden of Disease Study 2021 (GBD 2021), Institute for Health Metrics and Evaluation (IHME).
