# Supplementary material for: Global burden trends and menopause timing associations for gynecological and breast cancers in postmenopausal women
Source: iScience. 2026 Jun 1;29(6):115967. doi: 10.1016/j.isci.2026.115967 (PMC13253087; doi:10.1016/j.isci.2026.115967)
Supplement: Table S3. APC in incidence, prevalence, mortality, and DALY rates of gynecological and breast cancers at the global level and across different regions [file mmc4.xlsx]

## Sheet: TableS3
Location_name	Cancer	Measure_name	Joinpoint Model	AAPC Index	Start Obs	End Obs	AAPC	AAPC C.I. Low	AAPC C.I. High	Test Statistic	P-Value
Breast cancer
Incidence
Central Europe, Eastern Europe, and Central Asia	Incidence	Breast cancer	2	0	1990	2003	2.2645	2.1467	2.3825	40.0916	0
Central Europe, Eastern Europe, and Central Asia	Incidence	Breast cancer	2	1	2003	2013	1.431	1.2541	1.6083	16.7946	0
Central Europe, Eastern Europe, and Central Asia	Incidence	Breast cancer	2	2	2013	2021	-0.2939	-0.5153	-0.0721	-2.7336	0.011577
Global	Incidence	Breast cancer	2	0	1990	2000	0.6019	0.4979	0.706	11.9745	0
Global	Incidence	Breast cancer	2	1	2000	2008	0.1347	-0.0407	0.3103	1.5845	0.126163
Global	Incidence	Breast cancer	2	2	2008	2021	-0.1496	-0.2282	-0.071	-3.9268	0.000634
High-income	Incidence	Breast cancer	2	0	1990	1996	0.7867	0.5655	1.0085	7.3596	0
High-income	Incidence	Breast cancer	2	1	1996	2008	0.1299	0.0443	0.2156	3.1315	0.004532
High-income	Incidence	Breast cancer	2	2	2008	2021	-0.5595	-0.637	-0.4819	-14.8483	0
Latin America and Caribbean	Incidence	Breast cancer	2	0	1990	1995	2.3206	1.8476	2.7958	10.2185	0
Latin America and Caribbean	Incidence	Breast cancer	2	1	1995	2015	1.001	0.9315	1.0705	29.8855	0
Latin America and Caribbean	Incidence	Breast cancer	2	2	2015	2021	1.7412	1.3016	2.1826	8.2291	0
North Africa and Middle East	Incidence	Breast cancer	4	0	1990	1999	2.2512	2.0648	2.4379	25.6359	0
North Africa and Middle East	Incidence	Breast cancer	4	1	1999	2007	4.2176	3.9834	4.4523	38.5815	0
North Africa and Middle East	Incidence	Breast cancer	4	2	2007	2010	0.9565	-0.4342	2.3667	1.4418	0.166525
North Africa and Middle East	Incidence	Breast cancer	4	3	2010	2018	2.4047	2.2346	2.5752	30.0166	0
North Africa and Middle East	Incidence	Breast cancer	4	4	2018	2021	3.2258	2.6229	3.8322	11.3869	0
Southeast Asia, East Asia, and Oceania	Incidence	Breast cancer	3	0	1990	2000	1.4494	0.9938	1.907	6.6488	1e-06
Southeast Asia, East Asia, and Oceania	Incidence	Breast cancer	3	1	2000	2004	-0.1936	-2.4355	2.0998	-0.1774	0.860876
Southeast Asia, East Asia, and Oceania	Incidence	Breast cancer	3	2	2004	2008	2.4679	0.2468	4.7381	2.3136	0.030909
Southeast Asia, East Asia, and Oceania	Incidence	Breast cancer	3	3	2008	2021	0.7026	0.4735	0.9321	6.3943	2e-06
South Asia	Incidence	Breast cancer	6	0	1990	1995	-1.0137	-1.8078	-0.2132	-2.7562	0.017402
South Asia	Incidence	Breast cancer	6	1	1995	1998	5.5499	1.9592	9.2671	3.4002	0.005268
South Asia	Incidence	Breast cancer	6	2	1998	2004	0.8723	0.1079	1.6425	2.4878	0.028548
South Asia	Incidence	Breast cancer	6	3	2004	2012	1.8061	1.3933	2.2204	9.6009	1e-06
South Asia	Incidence	Breast cancer	6	4	2012	2016	4.6534	3.166	6.1622	6.923	1.6e-05
South Asia	Incidence	Breast cancer	6	5	2016	2019	3.1781	0.2825	6.1572	2.3947	0.033842
South Asia	Incidence	Breast cancer	6	6	2019	2021	8.2566	5.0008	11.6134	5.6606	0.000105
Sub-Saharan Africa	Incidence	Breast cancer	3	0	1990	1996	1.2093	0.8385	1.5814	6.8117	1e-06
Sub-Saharan Africa	Incidence	Breast cancer	3	1	1996	2005	0.5069	0.2696	0.7447	4.4491	0.000222
Sub-Saharan Africa	Incidence	Breast cancer	3	2	2005	2013	3.4851	3.1988	3.7722	25.7182	0
Sub-Saharan Africa	Incidence	Breast cancer	3	3	2013	2021	1.9996	1.7719	2.2278	18.4251	0
Prevalence
Central Europe, Eastern Europe, and Central Asia	Prevalence	Breast cancer	4	0	1990	1995	0.1208	-0.2955	0.5389	0.6087	0.550301
Central Europe, Eastern Europe, and Central Asia	Prevalence	Breast cancer	4	1	1995	1999	2.3126	1.5376	3.0936	6.3168	6e-06
Central Europe, Eastern Europe, and Central Asia	Prevalence	Breast cancer	4	2	1999	2012	1.7044	1.634	1.7748	51.3051	0
Central Europe, Eastern Europe, and Central Asia	Prevalence	Breast cancer	4	3	2012	2019	0.2962	0.1287	0.4639	3.7182	0.001574
Central Europe, Eastern Europe, and Central Asia	Prevalence	Breast cancer	4	4	2019	2021	-1.4233	-2.4384	-0.3977	-2.9098	0.009345
Global	Prevalence	Breast cancer	3	0	1990	1994	-0.3704	-0.7726	0.0335	-1.9076	0.070215
Global	Prevalence	Breast cancer	3	1	1994	2008	0.3203	0.2717	0.3689	13.7375	0
Global	Prevalence	Breast cancer	3	2	2008	2017	-0.1207	-0.2107	-0.0306	-2.7857	0.011079
Global	Prevalence	Breast cancer	3	3	2017	2021	-0.3901	-0.6589	-0.1206	-3.0086	0.006689
High-income	Prevalence	Breast cancer	1	0	1990	2009	0.3161	0.2863	0.3459	21.7912	0
High-income	Prevalence	Breast cancer	1	1	2009	2021	-0.3377	-0.3879	-0.2874	-13.769	0
Latin America and Caribbean	Prevalence	Breast cancer	1	0	1990	2001	1.4631	1.3223	1.6041	21.4586	0
Latin America and Caribbean	Prevalence	Breast cancer	1	1	2001	2021	1.2701	1.2155	1.3248	48.0137	0
North Africa and Middle East	Prevalence	Breast cancer	5	0	1990	1996	0.3117	0.0516	0.5725	2.5549	0.021983
North Africa and Middle East	Prevalence	Breast cancer	5	1	1996	2000	1.943	1.2445	2.6463	5.966	2.6e-05
North Africa and Middle East	Prevalence	Breast cancer	5	2	2000	2007	3.8794	3.668	4.0913	39.8118	0
North Africa and Middle East	Prevalence	Breast cancer	5	3	2007	2010	1.8693	0.7499	3.0011	3.5726	0.002777
North Africa and Middle East	Prevalence	Breast cancer	5	4	2010	2019	2.848	2.7448	2.9514	59.5766	0
North Africa and Middle East	Prevalence	Breast cancer	5	5	2019	2021	0.7803	-0.1118	1.6804	1.8634	0.082106
Southeast Asia, East Asia, and Oceania	Prevalence	Breast cancer	2	0	1990	2005	0.8971	0.7209	1.0736	10.5485	0
Southeast Asia, East Asia, and Oceania	Prevalence	Breast cancer	2	1	2005	2008	3.0248	-0.3463	6.5101	1.8487	0.076863
Southeast Asia, East Asia, and Oceania	Prevalence	Breast cancer	2	2	2008	2021	1.0362	0.8807	1.1919	13.8166	0
South Asia	Prevalence	Breast cancer	5	0	1990	1994	-1.7527	-2.3343	-1.1676	-6.3479	1.3e-05
South Asia	Prevalence	Breast cancer	5	1	1994	1999	2.479	1.9537	3.0069	10.1573	0
South Asia	Prevalence	Breast cancer	5	2	1999	2004	0.9042	0.3951	1.4159	3.7931	0.001768
South Asia	Prevalence	Breast cancer	5	3	2004	2012	1.7471	1.538	1.9568	17.9377	0
South Asia	Prevalence	Breast cancer	5	4	2012	2018	3.3497	3.0176	3.683	21.8164	0
South Asia	Prevalence	Breast cancer	5	5	2018	2021	5.2	4.3784	6.028	13.7809	0
Sub-Saharan Africa	Prevalence	Breast cancer	4	0	1990	1996	0.3871	0.1545	0.6202	3.499	0.002562
Sub-Saharan Africa	Prevalence	Breast cancer	4	1	1996	2004	-0.0399	-0.2128	0.1334	-0.4837	0.634461
Sub-Saharan Africa	Prevalence	Breast cancer	4	2	2004	2008	2.3663	1.6599	3.0776	7.096	1e-06
Sub-Saharan Africa	Prevalence	Breast cancer	4	3	2008	2013	3.1961	2.7449	3.6493	15.0838	0
Sub-Saharan Africa	Prevalence	Breast cancer	4	4	2013	2021	2.3204	2.1742	2.4667	33.712	0
DALY
Central Europe, Eastern Europe, and Central Asia	DALY	Breast cancer	3	0	1990	1994	2.6826	1.8538	3.5181	6.7935	1e-06
Central Europe, Eastern Europe, and Central Asia	DALY	Breast cancer	3	1	1994	2003	0.9662	0.7321	1.2009	8.6131	0
Central Europe, Eastern Europe, and Central Asia	DALY	Breast cancer	3	2	2003	2013	-0.2857	-0.4508	-0.1205	-3.5931	0.001711
Central Europe, Eastern Europe, and Central Asia	DALY	Breast cancer	3	3	2013	2021	-1.3665	-1.5868	-1.1458	-12.7993	0
Global	DALY	Breast cancer	2	0	1990	1999	-0.4426	-0.5728	-0.3123	-6.9991	0
Global	DALY	Breast cancer	2	1	1999	2013	-0.7852	-0.867	-0.7035	-19.746	0
Global	DALY	Breast cancer	2	2	2013	2021	-0.0345	-0.2311	0.1625	-0.3614	0.720984
High-income	DALY	Breast cancer	2	0	1990	1993	-0.7907	-1.4271	-0.1503	-2.5462	0.017725
High-income	DALY	Breast cancer	2	1	1993	2012	-1.3125	-1.3616	-1.2634	-54.7716	0
High-income	DALY	Breast cancer	2	2	2012	2021	-0.8757	-1.05	-0.7012	-10.3177	0
Latin America and Caribbean	DALY	Breast cancer	3	0	1990	1994	1.3842	0.7167	2.0562	4.3276	0.000297
Latin America and Caribbean	DALY	Breast cancer	3	1	1994	1998	-0.5863	-1.6287	0.467	-1.1603	0.258951
Latin America and Caribbean	DALY	Breast cancer	3	2	1998	2013	0.1574	0.0492	0.2658	3.0251	0.006441
Latin America and Caribbean	DALY	Breast cancer	3	3	2013	2021	0.8939	0.6343	1.1542	7.1831	0
North Africa and Middle East	DALY	Breast cancer	3	0	1990	2000	0.9912	0.7825	1.2003	9.9158	0
North Africa and Middle East	DALY	Breast cancer	3	1	2000	2007	2.8214	2.4786	3.1654	17.3275	0
North Africa and Middle East	DALY	Breast cancer	3	2	2007	2010	-0.2098	-1.9736	1.5856	-0.2449	0.808873
North Africa and Middle East	DALY	Breast cancer	3	3	2010	2021	1.1358	1.034	1.2378	23.3126	0
Southeast Asia, East Asia, and Oceania	DALY	Breast cancer	4	0	1990	2000	0.1226	-0.304	0.551	0.6029	0.554108
Southeast Asia, East Asia, and Oceania	DALY	Breast cancer	4	1	2000	2005	-1.3438	-2.637	-0.0335	-2.1543	0.045012
Southeast Asia, East Asia, and Oceania	DALY	Breast cancer	4	2	2005	2010	-0.0777	-1.3112	1.1713	-0.1314	0.896913
Southeast Asia, East Asia, and Oceania	DALY	Breast cancer	4	3	2010	2013	-2.0507	-5.6585	1.6951	-1.1599	0.261236
Southeast Asia, East Asia, and Oceania	DALY	Breast cancer	4	4	2013	2021	-0.19	-0.616	0.238	-0.9337	0.362814
South Asia	DALY	Breast cancer	6	0	1990	1995	-1.4362	-2.2191	-0.647	-3.9522	0.00192
South Asia	DALY	Breast cancer	6	1	1995	1998	4.9303	1.4748	8.5035	3.1314	0.008669
South Asia	DALY	Breast cancer	6	2	1998	2004	-0.1208	-0.8597	0.6235	-0.3548	0.728866
South Asia	DALY	Breast cancer	6	3	2004	2012	0.896	0.4881	1.3056	4.7977	0.000435
South Asia	DALY	Breast cancer	6	4	2012	2016	3.7729	2.3353	5.2307	5.7844	8.7e-05
South Asia	DALY	Breast cancer	6	5	2016	2019	2.1118	-0.7153	5.0193	1.6218	0.130818
South Asia	DALY	Breast cancer	6	6	2019	2021	6.9292	3.8587	10.0905	5.0101	0.000304
Sub-Saharan Africa	DALY	Breast cancer	3	0	1990	1996	0.803	0.4556	1.1516	4.8174	9.2e-05
Sub-Saharan Africa	DALY	Breast cancer	3	1	1996	2005	0.2075	-0.0139	0.4295	1.9486	0.064831
Sub-Saharan Africa	DALY	Breast cancer	3	2	2005	2013	3.0945	2.8253	3.3645	24.2352	0
Sub-Saharan Africa	DALY	Breast cancer	3	3	2013	2021	1.5333	1.3233	1.7438	15.2827	0
Deaths
Central Europe, Eastern Europe, and Central Asia	Deaths	Breast cancer	6	0	1980	1982	-0.3171	-2.894	2.3283	-0.2514	0.803803
Central Europe, Eastern Europe, and Central Asia	Deaths	Breast cancer	6	1	1982	1985	4.764	1.8757	7.7342	3.4524	0.002269
Central Europe, Eastern Europe, and Central Asia	Deaths	Breast cancer	6	2	1985	1994	2.2347	1.9376	2.5327	15.7477	0
Central Europe, Eastern Europe, and Central Asia	Deaths	Breast cancer	6	3	1994	2003	1.6762	1.4412	1.9118	14.8978	0
Central Europe, Eastern Europe, and Central Asia	Deaths	Breast cancer	6	4	2003	2006	-0.8052	-2.5554	0.9764	-0.9418	0.356505
Central Europe, Eastern Europe, and Central Asia	Deaths	Breast cancer	6	5	2006	2012	0.0586	-0.3642	0.4831	0.2867	0.776991
Central Europe, Eastern Europe, and Central Asia	Deaths	Breast cancer	6	6	2012	2021	-0.8759	-1.0642	-0.6873	-9.5969	0
Global	Deaths	Breast cancer	3	0	1980	1991	0.6278	0.5349	0.7208	13.8172	0
Global	Deaths	Breast cancer	3	1	1991	2000	-0.2697	-0.4176	-0.1216	-3.7113	0.000809
Global	Deaths	Breast cancer	3	2	2000	2012	-0.8394	-0.9474	-0.7313	-15.7799	0
Global	Deaths	Breast cancer	3	3	2012	2021	0.0249	-0.1505	0.2006	0.289	0.774505
High-income	Deaths	Breast cancer	3	0	1980	1987	1.0397	0.8653	1.2144	12.2102	0
High-income	Deaths	Breast cancer	3	1	1987	1993	-0.0542	-0.3803	0.2729	-0.3386	0.737204
High-income	Deaths	Breast cancer	3	2	1993	2011	-1.1985	-1.2632	-1.1337	-37.529	0
High-income	Deaths	Breast cancer	3	3	2011	2021	-0.4647	-0.6554	-0.2737	-4.9547	2.4e-05
Latin America and Caribbean	Deaths	Breast cancer	6	0	1980	1982	-0.185	-2.2021	1.8736	-0.1881	0.852496
Latin America and Caribbean	Deaths	Breast cancer	6	1	1982	1985	2.1765	0.3112	4.0765	2.4236	0.024044
Latin America and Caribbean	Deaths	Breast cancer	6	2	1985	1991	0.6161	0.1793	1.0548	2.9276	0.007796
Latin America and Caribbean	Deaths	Breast cancer	6	3	1991	1994	1.6934	-0.2653	3.6906	1.7906	0.087136
Latin America and Caribbean	Deaths	Breast cancer	6	4	1994	1998	-0.3918	-1.4084	0.6353	-0.7936	0.435884
Latin America and Caribbean	Deaths	Breast cancer	6	5	1998	2013	0.2099	0.1041	0.3159	4.1151	0.000455
Latin America and Caribbean	Deaths	Breast cancer	6	6	2013	2021	0.9319	0.6813	1.1833	7.7358	0
North Africa and Middle East	Deaths	Breast cancer	6	0	1980	1992	1.9449	1.8219	2.068	33.1022	0
North Africa and Middle East	Deaths	Breast cancer	6	1	1992	1999	1.0366	0.7654	1.3085	7.9564	0
North Africa and Middle East	Deaths	Breast cancer	6	2	1999	2007	2.6544	2.4819	2.8271	32.3133	0
North Africa and Middle East	Deaths	Breast cancer	6	3	2007	2010	-0.4926	-1.6318	0.6599	-0.8893	0.383461
North Africa and Middle East	Deaths	Breast cancer	6	4	2010	2015	1.3468	1.0356	1.6591	9.0197	0
North Africa and Middle East	Deaths	Breast cancer	6	5	2015	2018	0.5071	-0.4123	1.435	1.1415	0.265923
North Africa and Middle East	Deaths	Breast cancer	6	6	2018	2021	1.6211	1.1653	2.0789	7.4195	0
Southeast Asia, East Asia, and Oceania	Deaths	Breast cancer	3	0	1980	1985	-1.2621	-3.0834	0.5935	-1.3913	0.17404
Southeast Asia, East Asia, and Oceania	Deaths	Breast cancer	3	1	1985	1999	0.863	0.5386	1.1884	5.44	6e-06
Southeast Asia, East Asia, and Oceania	Deaths	Breast cancer	3	2	1999	2013	-1.0386	-1.2583	-0.8184	-9.5793	0
Southeast Asia, East Asia, and Oceania	Deaths	Breast cancer	3	3	2013	2021	-0.2811	-0.7137	0.1534	-1.3204	0.196367
South Asia	Deaths	Breast cancer	6	0	1980	1982	-1.2851	-5.4756	3.0912	-0.6184	0.542684
South Asia	Deaths	Breast cancer	6	1	1982	1991	2.9174	2.4957	3.3407	14.5265	0
South Asia	Deaths	Breast cancer	6	2	1991	1994	-3.1269	-6.1168	-0.0417	-2.1015	0.047275
South Asia	Deaths	Breast cancer	6	3	1994	1998	4.0676	2.4862	5.6734	5.3998	2e-05
South Asia	Deaths	Breast cancer	6	4	1998	2004	0.4733	-0.2052	1.1564	1.4452	0.162485
South Asia	Deaths	Breast cancer	6	5	2004	2012	1.2095	0.8316	1.5887	6.6656	1e-06
South Asia	Deaths	Breast cancer	6	6	2012	2021	3.6121	3.3613	3.8634	30.3709	0
Sub-Saharan Africa	Deaths	Breast cancer	4	0	1980	1988	0.4292	0.1868	0.6722	3.6306	0.001121
Sub-Saharan Africa	Deaths	Breast cancer	4	1	1988	1998	0.9459	0.7858	1.1063	12.1497	0
Sub-Saharan Africa	Deaths	Breast cancer	4	2	1998	2005	0.2261	-0.0645	0.5176	1.5935	0.12227
Sub-Saharan Africa	Deaths	Breast cancer	4	3	2005	2013	2.7921	2.5578	3.0271	24.7109	0
Sub-Saharan Africa	Deaths	Breast cancer	4	4	2013	2021	1.3483	1.1692	1.5276	15.5156	0
Cervical cancer
Incidence
Central Europe, Eastern Europe, and Central Asia	Incidence	Cervical cancer	2	0	1990	2007	-1.0646	-1.1512	-0.9779	-25.2129	0
Central Europe, Eastern Europe, and Central Asia	Incidence	Cervical cancer	2	1	2007	2010	0.0585	-2.482	2.6653	0.047	0.96293
Central Europe, Eastern Europe, and Central Asia	Incidence	Cervical cancer	2	2	2010	2021	-1.7303	-1.8969	-1.5635	-21.2344	0
Global	Incidence	Cervical cancer	4	0	1990	1994	-1.5201	-2.0166	-1.0211	-6.3677	5e-06
Global	Incidence	Cervical cancer	4	1	1994	2013	-0.9387	-0.9912	-0.8861	-37.3288	0
Global	Incidence	Cervical cancer	4	2	2013	2016	0.9426	-0.7716	2.6865	1.1508	0.264867
Global	Incidence	Cervical cancer	4	3	2016	2019	-1.3359	-3.1327	0.4942	-1.5374	0.141597
Global	Incidence	Cervical cancer	4	4	2019	2021	0.9889	-0.8496	2.8615	1.1252	0.275281
High-income	Incidence	Cervical cancer	2	0	1990	1995	-3.0695	-3.5627	-2.5738	-12.6146	0
High-income	Incidence	Cervical cancer	2	1	1995	2002	-1.6376	-2.0253	-1.2484	-8.629	0
High-income	Incidence	Cervical cancer	2	2	2002	2021	-0.6148	-0.6888	-0.5409	-17.1081	0
Latin America and Caribbean	Incidence	Cervical cancer	2	0	1990	1999	-0.213	-0.3919	-0.0337	-2.4515	0.021887
Latin America and Caribbean	Incidence	Cervical cancer	2	1	1999	2014	-2.5758	-2.6654	-2.4862	-58.5464	0
Latin America and Caribbean	Incidence	Cervical cancer	2	2	2014	2021	-0.4677	-0.7602	-0.1744	-3.2879	0.003102
North Africa and Middle East	Incidence	Cervical cancer	3	0	1990	1997	-1.2538	-1.4946	-1.0123	-10.7447	0
North Africa and Middle East	Incidence	Cervical cancer	3	1	1997	2007	-0.5833	-0.7273	-0.4391	-8.3934	0
North Africa and Middle East	Incidence	Cervical cancer	3	2	2007	2010	-1.1135	-2.6852	0.4835	-1.4535	0.160867
North Africa and Middle East	Incidence	Cervical cancer	3	3	2010	2021	0.2866	0.1766	0.3967	5.4244	2.2e-05
Southeast Asia, East Asia, and Oceania	Incidence	Cervical cancer	2	0	1990	2013	-1.1603	-1.2659	-1.0545	-22.5265	0
Southeast Asia, East Asia, and Oceania	Incidence	Cervical cancer	2	1	2013	2016	2.2984	-1.7457	6.5089	1.1628	0.256354
Southeast Asia, East Asia, and Oceania	Incidence	Cervical cancer	2	2	2016	2021	-2.4497	-3.3802	-1.5103	-5.3411	1.8e-05
South Asia	Incidence	Cervical cancer	4	0	1990	1995	-3.4807	-4.5057	-2.4446	-6.9709	2e-06
South Asia	Incidence	Cervical cancer	4	1	1995	1998	1.3676	-3.1356	6.0802	0.628	0.537891
South Asia	Incidence	Cervical cancer	4	2	1998	2012	-1.7567	-1.9763	-1.5367	-16.6418	0
South Asia	Incidence	Cervical cancer	4	3	2012	2019	0.7002	0.0051	1.4002	2.1163	0.048513
South Asia	Incidence	Cervical cancer	4	4	2019	2021	4.4094	0.1312	8.8705	2.1668	0.043915
Sub-Saharan Africa	Incidence	Cervical cancer	3	0	1990	1996	1.3088	0.8228	1.7972	5.6231	1.4e-05
Sub-Saharan Africa	Incidence	Cervical cancer	3	1	1996	2005	-0.1762	-0.4768	0.1252	-1.2165	0.237306
Sub-Saharan Africa	Incidence	Cervical cancer	3	2	2005	2012	0.81	0.3543	1.2678	3.7029	0.001319
Sub-Saharan Africa	Incidence	Cervical cancer	3	3	2012	2021	-0.2126	-0.445	0.0204	-1.8975	0.071598
Prevalence
Central Europe, Eastern Europe, and Central Asia	Prevalence	Cervical cancer	3	0	1990	1996	-1.4628	-1.8937	-1.0301	-6.9937	1e-06
Central Europe, Eastern Europe, and Central Asia	Prevalence	Cervical cancer	3	1	1996	2005	-0.3679	-0.6552	-0.0798	-2.6546	0.014826
Central Europe, Eastern Europe, and Central Asia	Prevalence	Cervical cancer	3	2	2005	2011	1.9824	1.4337	2.534	7.5675	0
Central Europe, Eastern Europe, and Central Asia	Prevalence	Cervical cancer	3	3	2011	2021	-1.2033	-1.3935	-1.0128	-13.0657	0
Global	Prevalence	Cervical cancer	4	0	1990	1994	-1.6524	-2.2434	-1.0578	-5.8075	1.7e-05
Global	Prevalence	Cervical cancer	4	1	1994	2003	-0.6729	-0.8744	-0.471	-6.9852	2e-06
Global	Prevalence	Cervical cancer	4	2	2003	2013	0.2496	0.068	0.4315	2.8887	0.00978
Global	Prevalence	Cervical cancer	4	3	2013	2016	0.9837	-1.0423	3.0511	1.0148	0.323664
Global	Prevalence	Cervical cancer	4	4	2016	2021	-0.2592	-0.7179	0.2017	-1.1828	0.252285
High-income	Prevalence	Cervical cancer	3	0	1990	1995	-3.0241	-3.4609	-2.5853	-14.147	0
High-income	Prevalence	Cervical cancer	3	1	1995	2002	-1.5175	-1.8555	-1.1783	-9.2491	0
High-income	Prevalence	Cervical cancer	3	2	2002	2014	0.2468	0.1169	0.3769	3.9529	0.000727
High-income	Prevalence	Cervical cancer	3	3	2014	2021	-0.7172	-0.9981	-0.4355	-5.2834	3.1e-05
Latin America and Caribbean	Prevalence	Cervical cancer	2	0	1990	1999	0.7023	0.5354	0.8696	8.7057	0
Latin America and Caribbean	Prevalence	Cervical cancer	2	1	1999	2014	-2.0772	-2.162	-1.9924	-50.0114	0
Latin America and Caribbean	Prevalence	Cervical cancer	2	2	2014	2021	-0.0521	-0.2982	0.1947	-0.4359	0.666834
North Africa and Middle East	Prevalence	Cervical cancer	4	0	1990	1999	-0.5622	-0.6959	-0.4283	-8.8018	0
North Africa and Middle East	Prevalence	Cervical cancer	4	1	1999	2007	0.5126	0.339	0.6865	6.2138	7e-06
North Africa and Middle East	Prevalence	Cervical cancer	4	2	2007	2010	-0.2619	-1.6202	1.1151	-0.4018	0.692533
North Africa and Middle East	Prevalence	Cervical cancer	4	3	2010	2019	1.0978	0.9485	1.2472	15.5279	0
North Africa and Middle East	Prevalence	Cervical cancer	4	4	2019	2021	-0.9423	-2.2686	0.402	-1.4757	0.157311
Southeast Asia, East Asia, and Oceania	Prevalence	Cervical cancer	4	0	1990	2002	-0.6561	-0.9155	-0.3959	-5.288	5e-05
Southeast Asia, East Asia, and Oceania	Prevalence	Cervical cancer	4	1	2002	2008	1.4242	0.4896	2.3674	3.2093	0.004862
Southeast Asia, East Asia, and Oceania	Prevalence	Cervical cancer	4	2	2008	2013	-0.1133	-1.3341	1.1225	-0.1938	0.848537
Southeast Asia, East Asia, and Oceania	Prevalence	Cervical cancer	4	3	2013	2016	3.1003	-0.3949	6.7181	1.8599	0.079321
Southeast Asia, East Asia, and Oceania	Prevalence	Cervical cancer	4	4	2016	2021	-1.612	-2.3635	-0.8547	-4.4528	0.000307
South Asia	Prevalence	Cervical cancer	6	0	1990	1995	-3.1492	-4.017	-2.2736	-7.7464	5e-06
South Asia	Prevalence	Cervical cancer	6	1	1995	1998	1.8319	-2.121	5.9444	0.999	0.337514
South Asia	Prevalence	Cervical cancer	6	2	1998	2005	-2.0238	-2.6902	-1.3528	-6.5271	2.8e-05
South Asia	Prevalence	Cervical cancer	6	3	2005	2008	0.0732	-3.586	3.8713	0.0428	0.966566
South Asia	Prevalence	Cervical cancer	6	4	2008	2012	-1.5681	-3.4117	0.3107	-1.8214	0.093559
South Asia	Prevalence	Cervical cancer	6	5	2012	2019	1.8255	1.1706	2.4846	6.1087	5.3e-05
South Asia	Prevalence	Cervical cancer	6	6	2019	2021	4.6125	0.7768	8.5941	2.6302	0.021968
Sub-Saharan Africa	Prevalence	Cervical cancer	3	0	1990	1995	1.0062	0.5249	1.4897	4.3593	0.000275
Sub-Saharan Africa	Prevalence	Cervical cancer	3	1	1995	2004	-0.5151	-0.7324	-0.2973	-4.9113	7.4e-05
Sub-Saharan Africa	Prevalence	Cervical cancer	3	2	2004	2014	1.8359	1.6612	2.0109	22.0348	0
Sub-Saharan Africa	Prevalence	Cervical cancer	3	3	2014	2021	0.088	-0.1521	0.3288	0.7619	0.45461
DALY
Central Europe, Eastern Europe, and Central Asia	DALY	Cervical cancer	3	0	1990	1993	-0.3707	-1.6045	0.8786	-0.6197	0.542114
Central Europe, Eastern Europe, and Central Asia	DALY	Cervical cancer	3	1	1993	2007	-1.6265	-1.7596	-1.4931	-25.1777	0
Central Europe, Eastern Europe, and Central Asia	DALY	Cervical cancer	3	2	2007	2010	-0.8159	-3.2126	1.6402	-0.6965	0.49378
Central Europe, Eastern Europe, and Central Asia	DALY	Cervical cancer	3	3	2010	2021	-2.1222	-2.2718	-1.9724	-29.1621	0
Global	DALY	Cervical cancer	5	0	1990	1995	-1.8184	-2.1464	-1.4893	-11.6887	0
Global	DALY	Cervical cancer	5	1	1995	1998	-0.6147	-2.0464	0.8379	-0.9058	0.379375
Global	DALY	Cervical cancer	5	2	1998	2013	-1.4936	-1.5629	-1.4242	-45.5318	0
Global	DALY	Cervical cancer	5	3	2013	2016	0.7889	-0.7712	2.3735	1.0737	0.29994
Global	DALY	Cervical cancer	5	4	2016	2019	-1.6252	-3.0877	-0.1406	-2.3316	0.034074
Global	DALY	Cervical cancer	5	5	2019	2021	0.917	-0.6047	2.462	1.2805	0.219808
High-income	DALY	Cervical cancer	2	0	1990	1995	-3.6601	-4.1002	-3.218	-16.8085	0
High-income	DALY	Cervical cancer	2	1	1995	2006	-1.7404	-1.9003	-1.5801	-22.2383	0
High-income	DALY	Cervical cancer	2	2	2006	2021	-0.9991	-1.0952	-0.9029	-21.3457	0
Latin America and Caribbean	DALY	Cervical cancer	2	0	1990	1999	-0.8854	-1.0973	-0.673	-8.5751	0
Latin America and Caribbean	DALY	Cervical cancer	2	1	1999	2014	-2.9165	-3.012	-2.8209	-62.0639	0
Latin America and Caribbean	DALY	Cervical cancer	2	2	2014	2021	-0.7198	-0.9812	-0.4577	-5.6545	8e-06
North Africa and Middle East	DALY	Cervical cancer	2	0	1990	1997	-1.6948	-1.9319	-1.4572	-14.6124	0
North Africa and Middle East	DALY	Cervical cancer	2	1	1997	2010	-1.2108	-1.303	-1.1186	-26.93	0
North Africa and Middle East	DALY	Cervical cancer	2	2	2010	2021	-0.36	-0.4656	-0.2543	-7.0211	0
Southeast Asia, East Asia, and Oceania	DALY	Cervical cancer	2	0	1990	2013	-2.0466	-2.1536	-1.9394	-39.0243	0
Southeast Asia, East Asia, and Oceania	DALY	Cervical cancer	2	1	2013	2016	1.119	-2.8942	5.298	0.5671	0.575911
Southeast Asia, East Asia, and Oceania	DALY	Cervical cancer	2	2	2016	2021	-2.8871	-3.7646	-2.0016	-6.6614	1e-06
South Asia	DALY	Cervical cancer	4	0	1990	1995	-3.7109	-4.7814	-2.6284	-7.1063	1e-06
South Asia	DALY	Cervical cancer	4	1	1995	1998	1.0272	-3.845	6.1462	0.4344	0.669177
South Asia	DALY	Cervical cancer	4	2	1998	2012	-2.2123	-2.4399	-1.9842	-20.1688	0
South Asia	DALY	Cervical cancer	4	3	2012	2019	0.2713	-0.4502	0.9981	0.7883	0.440785
South Asia	DALY	Cervical cancer	4	4	2019	2021	3.7174	-0.5954	8.2174	1.8055	0.08775
Sub-Saharan Africa	DALY	Cervical cancer	3	0	1990	1996	1.1324	0.6514	1.6158	4.9114	7.4e-05
Sub-Saharan Africa	DALY	Cervical cancer	3	1	1996	2005	-0.2841	-0.5791	0.0117	-1.9972	0.058922
Sub-Saharan Africa	DALY	Cervical cancer	3	2	2005	2012	0.7175	0.2736	1.1633	3.366	0.002922
Sub-Saharan Africa	DALY	Cervical cancer	3	3	2012	2021	-0.4944	-0.7251	-0.2632	-4.4407	0.000227
Deaths
Central Europe, Eastern Europe, and Central Asia	Deaths	Cervical cancer	4	0	1990	2002	-1.0275	-1.1865	-0.8682	-13.4963	0
Central Europe, Eastern Europe, and Central Asia	Deaths	Cervical cancer	4	1	2002	2006	-2.4257	-3.8749	-0.9546	-3.4476	0.002872
Central Europe, Eastern Europe, and Central Asia	Deaths	Cervical cancer	4	2	2006	2010	-1.0148	-2.3322	0.3203	-1.5995	0.12711
Central Europe, Eastern Europe, and Central Asia	Deaths	Cervical cancer	4	3	2010	2016	-2.4888	-3.0252	-1.9493	-9.5974	0
Central Europe, Eastern Europe, and Central Asia	Deaths	Cervical cancer	4	4	2016	2021	-1.7173	-2.2615	-1.17	-6.554	4e-06
Global	Deaths	Cervical cancer	4	0	1990	1995	-1.6107	-2.165	-1.0532	-6.0382	1e-05
Global	Deaths	Cervical cancer	4	1	1995	1999	-0.4481	-1.6739	0.7929	-0.7616	0.456147
Global	Deaths	Cervical cancer	4	2	1999	2013	-1.5239	-1.6564	-1.3913	-23.9619	0
Global	Deaths	Cervical cancer	4	3	2013	2016	0.3649	-2.2443	3.0437	0.2905	0.774759
Global	Deaths	Cervical cancer	4	4	2016	2021	-0.9507	-1.5283	-0.3697	-3.4316	0.002976
High-income	Deaths	Cervical cancer	2	0	1990	1995	-3.1451	-3.569	-2.7193	-15.0371	0
High-income	Deaths	Cervical cancer	2	1	1995	2008	-1.6092	-1.734	-1.4842	-26.3753	0
High-income	Deaths	Cervical cancer	2	2	2008	2021	-0.9748	-1.0975	-0.852	-16.3145	0
Latin America and Caribbean	Deaths	Cervical cancer	2	0	1990	1999	-0.6865	-0.8749	-0.4978	-7.4892	0
Latin America and Caribbean	Deaths	Cervical cancer	2	1	1999	2014	-2.8019	-2.8902	-2.7136	-64.5471	0
Latin America and Caribbean	Deaths	Cervical cancer	2	2	2014	2021	-0.9498	-1.2026	-0.6964	-7.7079	0
North Africa and Middle East	Deaths	Cervical cancer	3	0	1990	1997	-1.5659	-1.8152	-1.316	-12.9437	0
North Africa and Middle East	Deaths	Cervical cancer	3	1	1997	2002	-0.883	-1.4014	-0.3619	-3.5177	0.002045
North Africa and Middle East	Deaths	Cervical cancer	3	2	2002	2010	-1.3717	-1.5823	-1.1606	-13.4368	0
North Africa and Middle East	Deaths	Cervical cancer	3	3	2010	2021	-0.3967	-0.5088	-0.2844	-7.3385	0
Southeast Asia, East Asia, and Oceania	Deaths	Cervical cancer	3	0	1990	2007	-1.6818	-1.8553	-1.5079	-19.9662	0
Southeast Asia, East Asia, and Oceania	Deaths	Cervical cancer	3	1	2007	2013	-2.7815	-3.7551	-1.7982	-5.829	9e-06
Southeast Asia, East Asia, and Oceania	Deaths	Cervical cancer	3	2	2013	2016	2.4142	-1.5755	6.5657	1.2485	0.225593
Southeast Asia, East Asia, and Oceania	Deaths	Cervical cancer	3	3	2016	2021	-3.1712	-4.0426	-2.2919	-7.4134	0
South Asia	Deaths	Cervical cancer	6	0	1990	1995	-3.586	-4.559	-2.6031	-7.8446	5e-06
South Asia	Deaths	Cervical cancer	6	1	1995	1998	1.8661	-2.6156	6.5541	0.8954	0.388205
South Asia	Deaths	Cervical cancer	6	2	1998	2005	-2.4004	-3.0852	-1.7107	-7.5181	7e-06
South Asia	Deaths	Cervical cancer	6	3	2005	2008	-0.486	-4.249	3.4248	-0.2754	0.787696
South Asia	Deaths	Cervical cancer	6	4	2008	2012	-2.6574	-4.4606	-0.8201	-3.1383	0.008558
South Asia	Deaths	Cervical cancer	6	5	2012	2019	0.1628	-0.4948	0.8247	0.5379	0.600464
South Asia	Deaths	Cervical cancer	6	6	2019	2021	2.9493	-0.9264	6.9766	1.6503	0.124783
Sub-Saharan Africa	Deaths	Cervical cancer	2	0	1990	1995	1.4044	0.6658	2.1484	3.9376	0.000617
Sub-Saharan Africa	Deaths	Cervical cancer	2	1	1995	2014	0.1014	0.0017	0.2012	2.1	0.046418
Sub-Saharan Africa	Deaths	Cervical cancer	2	2	2014	2021	-0.603	-0.9894	-0.2151	-3.205	0.003794
Ovarian cancer
Incidence
Central Europe, Eastern Europe, and Central Asia	Incidence	Ovarian cancer	5	0	1990	1995	1.3621	0.9832	1.7425	7.6996	1e-06
Central Europe, Eastern Europe, and Central Asia	Incidence	Ovarian cancer	5	1	1995	1999	-1.2588	-1.9585	-0.5541	-3.7967	0.001755
Central Europe, Eastern Europe, and Central Asia	Incidence	Ovarian cancer	5	2	1999	2002	3.7191	2.5436	4.908	6.8285	6e-06
Central Europe, Eastern Europe, and Central Asia	Incidence	Ovarian cancer	5	3	2002	2010	0.4499	0.3038	0.5962	6.5742	9e-06
Central Europe, Eastern Europe, and Central Asia	Incidence	Ovarian cancer	5	4	2010	2015	-0.4149	-0.7866	-0.0419	-2.3703	0.031602
Central Europe, Eastern Europe, and Central Asia	Incidence	Ovarian cancer	5	5	2015	2021	-0.9178	-1.1134	-0.7218	-9.9456	0
Global	Incidence	Ovarian cancer	2	0	1990	2002	0.0832	-0.0017	0.1682	2.0226	0.054389
Global	Incidence	Ovarian cancer	2	1	2002	2013	-1.0737	-1.1903	-0.957	-18.8925	0
Global	Incidence	Ovarian cancer	2	2	2013	2021	-0.1053	-0.3022	0.092	-1.1018	0.281467
High-income	Incidence	Ovarian cancer	2	0	1990	1995	0.1788	-0.0586	0.4167	1.5543	0.133205
High-income	Incidence	Ovarian cancer	2	1	1995	2003	-0.2224	-0.3677	-0.0768	-3.1521	0.004312
High-income	Incidence	Ovarian cancer	2	2	2003	2021	-1.4675	-1.511	-1.4239	-69.0049	0
Latin America and Caribbean	Incidence	Ovarian cancer	4	0	1990	1993	1.1686	-0.2623	2.6199	1.7136	0.10378
Latin America and Caribbean	Incidence	Ovarian cancer	4	1	1993	1997	3.216	1.7958	4.6561	4.7997	0.000144
Latin America and Caribbean	Incidence	Ovarian cancer	4	2	1997	2004	0.9667	0.5215	1.4139	4.5738	0.000235
Latin America and Caribbean	Incidence	Ovarian cancer	4	3	2004	2013	0.1205	-0.1654	0.4073	0.8847	0.387976
Latin America and Caribbean	Incidence	Ovarian cancer	4	4	2013	2021	0.8731	0.5829	1.1641	6.3387	6e-06
North Africa and Middle East	Incidence	Ovarian cancer	3	0	1990	1994	2.8917	1.8327	3.9618	5.7303	1.1e-05
North Africa and Middle East	Incidence	Ovarian cancer	3	1	1994	2007	1.1651	1.0161	1.3144	16.3374	0
North Africa and Middle East	Incidence	Ovarian cancer	3	2	2007	2010	-1.5313	-3.5069	0.4847	-1.5835	0.128256
North Africa and Middle East	Incidence	Ovarian cancer	3	3	2010	2021	1.865	1.7436	1.9864	32.2385	0
Southeast Asia, East Asia, and Oceania	Incidence	Ovarian cancer	3	0	1990	2000	0.4361	0.0278	0.8461	2.2213	0.037461
Southeast Asia, East Asia, and Oceania	Incidence	Ovarian cancer	3	1	2000	2004	-2.7866	-4.9626	-0.5608	-2.5962	0.016856
Southeast Asia, East Asia, and Oceania	Incidence	Ovarian cancer	3	2	2004	2013	-0.4644	-0.9933	0.0674	-1.8166	0.083581
Southeast Asia, East Asia, and Oceania	Incidence	Ovarian cancer	3	3	2013	2021	1.1591	0.693	1.6274	5.1892	3.8e-05
South Asia	Incidence	Ovarian cancer	5	0	1990	1995	-0.8841	-1.7353	-0.0257	-2.1949	0.044328
South Asia	Incidence	Ovarian cancer	5	1	1995	1998	5.8719	1.8926	10.0067	3.1746	0.006283
South Asia	Incidence	Ovarian cancer	5	2	1998	2007	1.1387	0.7303	1.5487	5.9654	2.6e-05
South Asia	Incidence	Ovarian cancer	5	3	2007	2012	-0.4702	-1.4676	0.5372	-0.9975	0.334347
South Asia	Incidence	Ovarian cancer	5	4	2012	2019	3.259	2.7256	3.7951	13.1998	0
South Asia	Incidence	Ovarian cancer	5	5	2019	2021	6.5172	3.2322	9.9066	4.2959	0.000637
Sub-Saharan Africa	Incidence	Ovarian cancer	2	0	1990	1996	1.8001	1.2671	2.3358	7.0146	0
Sub-Saharan Africa	Incidence	Ovarian cancer	2	1	1996	2005	0.4924	0.1757	0.8101	3.2119	0.003731
Sub-Saharan Africa	Incidence	Ovarian cancer	2	2	2005	2021	2.4924	2.3916	2.5932	51.6701	0
Prevalence
Central Europe, Eastern Europe, and Central Asia	Prevalence	Ovarian cancer	6	0	1990	1996	0.94	0.6771	1.2035	7.8178	5e-06
Central Europe, Eastern Europe, and Central Asia	Prevalence	Ovarian cancer	6	1	1996	1999	-2.0176	-3.4273	-0.5873	-3.0644	0.009819
Central Europe, Eastern Europe, and Central Asia	Prevalence	Ovarian cancer	6	2	1999	2002	3.357	2.0423	4.6886	5.6197	0.000113
Central Europe, Eastern Europe, and Central Asia	Prevalence	Ovarian cancer	6	3	2002	2010	1.1512	0.9796	1.323	14.6885	0
Central Europe, Eastern Europe, and Central Asia	Prevalence	Ovarian cancer	6	4	2010	2013	0.3892	-0.8844	1.6792	0.6628	0.519959
Central Europe, Eastern Europe, and Central Asia	Prevalence	Ovarian cancer	6	5	2013	2019	-0.6897	-0.9703	-0.4083	-5.3296	0.000179
Central Europe, Eastern Europe, and Central Asia	Prevalence	Ovarian cancer	6	6	2019	2021	-1.9012	-3.2331	-0.551	-3.0595	0.009908
Global	Prevalence	Ovarian cancer	4	0	1990	1996	0.3651	0.1991	0.5314	4.6246	0.000211
Global	Prevalence	Ovarian cancer	4	1	1996	2003	0.0074	-0.1712	0.1863	0.0867	0.931903
Global	Prevalence	Ovarian cancer	4	2	2003	2008	-0.6407	-0.9745	-0.3057	-4.0125	0.000817
Global	Prevalence	Ovarian cancer	4	3	2008	2013	-1.0559	-1.4095	-0.701	-6.2282	7e-06
Global	Prevalence	Ovarian cancer	4	4	2013	2021	-0.1211	-0.2597	0.0176	-1.8342	0.083216
High-income	Prevalence	Ovarian cancer	3	0	1990	1996	0.5043	0.3471	0.6618	6.6833	1e-06
High-income	Prevalence	Ovarian cancer	3	1	1996	2003	0.0812	-0.0837	0.2463	1.0236	0.317649
High-income	Prevalence	Ovarian cancer	3	2	2003	2008	-1.025	-1.3146	-0.7345	-7.3115	0
High-income	Prevalence	Ovarian cancer	3	3	2008	2021	-1.498	-1.5516	-1.4443	-57.6716	0
Latin America and Caribbean	Prevalence	Ovarian cancer	5	0	1990	1993	1.4297	0.3183	2.5535	2.7463	0.014998
Latin America and Caribbean	Prevalence	Ovarian cancer	5	1	1993	1997	3.8635	2.7585	4.9804	7.5538	2e-06
Latin America and Caribbean	Prevalence	Ovarian cancer	5	2	1997	2004	1.2466	0.865	1.6296	6.9934	4e-06
Latin America and Caribbean	Prevalence	Ovarian cancer	5	3	2004	2014	0.3224	0.1278	0.5175	3.5329	0.003013
Latin America and Caribbean	Prevalence	Ovarian cancer	5	4	2014	2017	2.1056	-0.0015	4.257	2.1299	0.050143
Latin America and Caribbean	Prevalence	Ovarian cancer	5	5	2017	2021	0.0996	-0.5701	0.7737	0.316	0.756343
North Africa and Middle East	Prevalence	Ovarian cancer	4	0	1990	1994	3.1336	2.0993	4.1784	6.4315	5e-06
North Africa and Middle East	Prevalence	Ovarian cancer	4	1	1994	2007	1.5557	1.4067	1.7049	22.0943	0
North Africa and Middle East	Prevalence	Ovarian cancer	4	2	2007	2010	-1.2815	-3.2621	0.7397	-1.337	0.197885
North Africa and Middle East	Prevalence	Ovarian cancer	4	3	2010	2017	2.2413	1.8977	2.5861	13.8333	0
North Africa and Middle East	Prevalence	Ovarian cancer	4	4	2017	2021	1.215	0.6859	1.747	4.8406	0.000131
Southeast Asia, East Asia, and Oceania	Prevalence	Ovarian cancer	3	0	1990	1999	0.6858	0.2625	1.1108	3.3741	0.002867
Southeast Asia, East Asia, and Oceania	Prevalence	Ovarian cancer	3	1	1999	2004	-1.7739	-2.9696	-0.5635	-3.039	0.006239
Southeast Asia, East Asia, and Oceania	Prevalence	Ovarian cancer	3	2	2004	2013	0.3443	-0.089	0.7796	1.6516	0.113493
Southeast Asia, East Asia, and Oceania	Prevalence	Ovarian cancer	3	3	2013	2021	1.457	1.0577	1.8579	7.6274	0
South Asia	Prevalence	Ovarian cancer	5	0	1990	1995	-0.5088	-1.2978	0.2866	-1.3653	0.192276
South Asia	Prevalence	Ovarian cancer	5	1	1995	1998	5.6852	1.9992	9.5042	3.32	0.004664
South Asia	Prevalence	Ovarian cancer	5	2	1998	2007	1.1478	0.7823	1.5146	6.7197	7e-06
South Asia	Prevalence	Ovarian cancer	5	3	2007	2012	-0.3971	-1.3168	0.5313	-0.9141	0.375144
South Asia	Prevalence	Ovarian cancer	5	4	2012	2018	3.4732	2.749	4.2025	10.3611	0
South Asia	Prevalence	Ovarian cancer	5	5	2018	2021	5.5318	3.9424	7.1454	7.5625	2e-06
Sub-Saharan Africa	Prevalence	Ovarian cancer	3	0	1990	1996	1.4391	1.0427	1.8369	7.5902	0
Sub-Saharan Africa	Prevalence	Ovarian cancer	3	1	1996	2004	-0.069	-0.3521	0.215	-0.5058	0.61827
Sub-Saharan Africa	Prevalence	Ovarian cancer	3	2	2004	2017	3.1696	3.0507	3.2885	56.3119	0
Sub-Saharan Africa	Prevalence	Ovarian cancer	3	3	2017	2021	1.5778	1.0278	2.1309	5.9962	6e-06
DALY
Central Europe, Eastern Europe, and Central Asia	DALY	Ovarian cancer	5	0	1990	1995	1.402	0.9929	1.8128	7.3402	2e-06
Central Europe, Eastern Europe, and Central Asia	DALY	Ovarian cancer	5	1	1995	1999	-1.9685	-2.6913	-1.2403	-5.726	4e-05
Central Europe, Eastern Europe, and Central Asia	DALY	Ovarian cancer	5	2	1999	2002	3.2759	2.0868	4.4789	5.9328	2.7e-05
Central Europe, Eastern Europe, and Central Asia	DALY	Ovarian cancer	5	3	2002	2010	0.142	0	0.2842	2.1317	0.049975
Central Europe, Eastern Europe, and Central Asia	DALY	Ovarian cancer	5	4	2010	2015	-0.6442	-0.996	-0.2911	-3.8834	0.00147
Central Europe, Eastern Europe, and Central Asia	DALY	Ovarian cancer	5	5	2015	2021	-1.2059	-1.3935	-1.0181	-13.6115	0
Global	DALY	Ovarian cancer	2	0	1990	2002	-0.2897	-0.3781	-0.2012	-6.7479	1e-06
Global	DALY	Ovarian cancer	2	1	2002	2013	-1.141	-1.2661	-1.0157	-18.701	0
Global	DALY	Ovarian cancer	2	2	2013	2021	0.0895	-0.1184	0.2978	0.8877	0.383486
High-income	DALY	Ovarian cancer	1	0	1990	2003	-0.6925	-0.7508	-0.6342	-24.3046	0
High-income	DALY	Ovarian cancer	1	1	2003	2021	-1.6547	-1.7014	-1.6079	-72.066	0
Latin America and Caribbean	DALY	Ovarian cancer	4	0	1990	1993	0.7656	-0.8804	2.439	0.9729	0.343498
Latin America and Caribbean	DALY	Ovarian cancer	4	1	1993	1996	3.3203	0.1608	6.5794	2.2096	0.040326
Latin America and Caribbean	DALY	Ovarian cancer	4	2	1996	2004	0.7679	0.3474	1.1901	3.8437	0.00119
Latin America and Caribbean	DALY	Ovarian cancer	4	3	2004	2013	0.0168	-0.2872	0.3218	0.1161	0.908891
Latin America and Caribbean	DALY	Ovarian cancer	4	4	2013	2021	0.7985	0.5212	1.0765	6.0655	1e-05
North Africa and Middle East	DALY	Ovarian cancer	3	0	1990	1994	2.5084	1.5009	3.5258	5.2163	3.6e-05
North Africa and Middle East	DALY	Ovarian cancer	3	1	1994	2007	0.7284	0.5831	0.8739	10.4538	0
North Africa and Middle East	DALY	Ovarian cancer	3	2	2007	2010	-1.5497	-3.4933	0.433	-1.629	0.11822
North Africa and Middle East	DALY	Ovarian cancer	3	3	2010	2021	1.5805	1.459	1.7022	27.2443	0
Southeast Asia, East Asia, and Oceania	DALY	Ovarian cancer	3	0	1990	2000	-0.004	-0.3821	0.3756	-0.0217	0.982862
Southeast Asia, East Asia, and Oceania	DALY	Ovarian cancer	3	1	2000	2004	-3.0795	-5.1262	-0.9887	-3.0477	0.006116
Southeast Asia, East Asia, and Oceania	DALY	Ovarian cancer	3	2	2004	2013	-0.8367	-1.3423	-0.3285	-3.4182	0.002585
Southeast Asia, East Asia, and Oceania	DALY	Ovarian cancer	3	3	2013	2021	0.8566	0.397	1.3183	3.8837	0.000858
South Asia	DALY	Ovarian cancer	5	0	1990	1995	-1.0446	-1.9204	-0.1611	-2.518	0.023652
South Asia	DALY	Ovarian cancer	5	1	1995	1998	5.63	1.4992	9.929	2.9265	0.010418
South Asia	DALY	Ovarian cancer	5	2	1998	2007	0.771	0.3549	1.1888	3.9568	0.001266
South Asia	DALY	Ovarian cancer	5	3	2007	2012	-0.5959	-1.6272	0.4462	-1.2216	0.240723
South Asia	DALY	Ovarian cancer	5	4	2012	2019	3.0949	2.5445	3.6483	12.1364	0
South Asia	DALY	Ovarian cancer	5	5	2019	2021	6.5573	3.1709	10.0548	4.1917	0.000786
Sub-Saharan Africa	DALY	Ovarian cancer	2	0	1990	1996	1.6826	1.0936	2.275	5.9281	4e-06
Sub-Saharan Africa	DALY	Ovarian cancer	2	1	1996	2004	0.2041	-0.2228	0.6329	0.9855	0.334194
Sub-Saharan Africa	DALY	Ovarian cancer	2	2	2004	2021	2.4265	2.323	2.53	48.9634	0
Deaths
Central Europe, Eastern Europe, and Central Asia	Deaths	Ovarian cancer	5	0	1990	1994	1.8008	0.9921	2.6159	4.7696	0.000248
Central Europe, Eastern Europe, and Central Asia	Deaths	Ovarian cancer	5	1	1994	1999	-0.75	-1.3706	-0.1255	-2.5583	0.021837
Central Europe, Eastern Europe, and Central Asia	Deaths	Ovarian cancer	5	2	1999	2002	3.6853	2.0624	5.334	4.8896	0.000196
Central Europe, Eastern Europe, and Central Asia	Deaths	Ovarian cancer	5	3	2002	2005	0.6021	-0.8871	2.1138	0.8579	0.404423
Central Europe, Eastern Europe, and Central Asia	Deaths	Ovarian cancer	5	4	2005	2013	-0.1766	-0.3785	0.0258	-1.8602	0.082586
Central Europe, Eastern Europe, and Central Asia	Deaths	Ovarian cancer	5	5	2013	2021	-0.8695	-1.0454	-0.6934	-10.4833	0
Global	Deaths	Ovarian cancer	2	0	1990	2002	0.0407	-0.039	0.1205	1.0546	0.302117
Global	Deaths	Ovarian cancer	2	1	2002	2013	-1.1586	-1.2759	-1.0412	-20.262	0
Global	Deaths	Ovarian cancer	2	2	2013	2021	-0.13	-0.3146	0.0548	-1.4521	0.159431
High-income	Deaths	Ovarian cancer	1	0	1990	2002	-0.209	-0.2841	-0.1339	-5.7065	5e-06
High-income	Deaths	Ovarian cancer	1	1	2002	2021	-1.444	-1.4928	-1.3953	-60.3384	0
Latin America and Caribbean	Deaths	Ovarian cancer	4	0	1990	1993	1.0791	-0.5035	2.687	1.4289	0.170146
Latin America and Caribbean	Deaths	Ovarian cancer	4	1	1993	1997	2.9057	1.2204	4.619	3.6443	0.001855
Latin America and Caribbean	Deaths	Ovarian cancer	4	2	1997	2004	0.8964	0.3503	1.4454	3.4546	0.002828
Latin America and Caribbean	Deaths	Ovarian cancer	4	3	2004	2013	0.051	-0.2712	0.3743	0.332	0.743726
Latin America and Caribbean	Deaths	Ovarian cancer	4	4	2013	2021	0.628	0.3328	0.924	4.4765	0.000292
North Africa and Middle East	Deaths	Ovarian cancer	3	0	1990	1994	2.7595	1.6856	3.8448	5.3883	2.4e-05
North Africa and Middle East	Deaths	Ovarian cancer	3	1	1994	2007	0.9386	0.7848	1.0927	12.7402	0
North Africa and Middle East	Deaths	Ovarian cancer	3	2	2007	2010	-1.6447	-3.6734	0.4267	-1.6548	0.112838
North Africa and Middle East	Deaths	Ovarian cancer	3	3	2010	2021	1.6011	1.4732	1.7293	26.2105	0
Southeast Asia, East Asia, and Oceania	Deaths	Ovarian cancer	3	0	1990	2000	0.42	0.0115	0.8302	2.1382	0.044415
Southeast Asia, East Asia, and Oceania	Deaths	Ovarian cancer	3	1	2000	2005	-2.7586	-4.1504	-1.3466	-4.0353	0.000597
Southeast Asia, East Asia, and Oceania	Deaths	Ovarian cancer	3	2	2005	2013	-0.7559	-1.4272	-0.0801	-2.325	0.030177
Southeast Asia, East Asia, and Oceania	Deaths	Ovarian cancer	3	3	2013	2021	0.8738	0.3909	1.359	3.7705	0.001123
South Asia	Deaths	Ovarian cancer	5	0	1990	1995	-0.8977	-1.725	-0.0635	-2.2931	0.036712
South Asia	Deaths	Ovarian cancer	5	1	1995	1998	5.7608	1.875	9.7949	3.1891	0.006098
South Asia	Deaths	Ovarian cancer	5	2	1998	2007	1.1921	0.7951	1.5906	6.4262	1.1e-05
South Asia	Deaths	Ovarian cancer	5	3	2007	2012	-0.6237	-1.5915	0.3537	-1.3625	0.193141
South Asia	Deaths	Ovarian cancer	5	4	2012	2019	3.0042	2.4935	3.5173	12.6947	0
South Asia	Deaths	Ovarian cancer	5	5	2019	2021	5.6166	2.4352	8.8969	3.8082	0.001714
Sub-Saharan Africa	Deaths	Ovarian cancer	2	0	1990	1996	1.8421	1.3092	2.3778	7.181	0
Sub-Saharan Africa	Deaths	Ovarian cancer	2	1	1996	2005	0.5206	0.2001	0.8422	3.3555	0.00263
Sub-Saharan Africa	Deaths	Ovarian cancer	2	2	2005	2021	2.2946	2.1933	2.396	47.2711	0
Uterine cancer
Incidence
Central Europe, Eastern Europe, and Central Asia	Incidence	Uterine cancer	2	0	1990	2007	0.5598	0.4398	0.6799	9.6488	0
Central Europe, Eastern Europe, and Central Asia	Incidence	Uterine cancer	2	1	2007	2016	3.0154	2.6814	3.3505	18.8782	0
Central Europe, Eastern Europe, and Central Asia	Incidence	Uterine cancer	2	2	2016	2021	0.4645	-0.1877	1.121	1.4685	0.154962
Global	Incidence	Uterine cancer	1	0	1990	1994	-0.1343	-0.6929	0.4274	-0.4916	0.62698
Global	Incidence	Uterine cancer	1	1	1994	2021	0.5582	0.5271	0.5892	36.9585	0
High-income	Incidence	Uterine cancer	1	0	1990	1995	0.2795	-0.1489	0.7097	1.3378	0.192119
High-income	Incidence	Uterine cancer	1	1	1995	2021	1.6253	1.5898	1.6607	94.8092	0
Latin America and Caribbean	Incidence	Uterine cancer	3	0	1990	1999	1.5566	1.2301	1.8842	9.9742	0
Latin America and Caribbean	Incidence	Uterine cancer	3	1	1999	2007	-0.4258	-0.8781	0.0286	-1.9491	0.064761
Latin America and Caribbean	Incidence	Uterine cancer	3	2	2007	2012	0.7	-0.2609	1.6703	1.513	0.145181
Latin America and Caribbean	Incidence	Uterine cancer	3	3	2012	2021	2.3194	2.0262	2.6136	16.6121	0
North Africa and Middle East	Incidence	Uterine cancer	4	0	1990	1998	1.1601	0.8645	1.4565	8.2821	0
North Africa and Middle East	Incidence	Uterine cancer	4	1	1998	2007	2.4558	2.2172	2.6949	21.8681	0
North Africa and Middle East	Incidence	Uterine cancer	4	2	2007	2010	0.3215	-1.6229	2.3043	0.3446	0.734416
North Africa and Middle East	Incidence	Uterine cancer	4	3	2010	2015	3.502	2.9157	4.0917	12.7294	0
North Africa and Middle East	Incidence	Uterine cancer	4	4	2015	2021	1.971	1.6648	2.2782	13.6343	0
Southeast Asia, East Asia, and Oceania	Incidence	Uterine cancer	2	0	1990	2009	0.3718	0.2459	0.4979	6.1011	3e-06
Southeast Asia, East Asia, and Oceania	Incidence	Uterine cancer	2	1	2009	2015	-4.0584	-4.8567	-3.2534	-10.2337	0
Southeast Asia, East Asia, and Oceania	Incidence	Uterine cancer	2	2	2015	2021	-0.0023	-0.8606	0.8635	-0.0055	0.995691
South Asia	Incidence	Uterine cancer	6	0	1990	1995	-1.783	-2.664	-0.8941	-4.3506	0.000944
South Asia	Incidence	Uterine cancer	6	1	1995	1998	3.8492	0.1393	7.6966	2.2622	0.043042
South Asia	Incidence	Uterine cancer	6	2	1998	2005	0.1783	-0.4395	0.7999	0.6273	0.542203
South Asia	Incidence	Uterine cancer	6	3	2005	2008	2.0252	-1.8028	6.0024	1.1423	0.275603
South Asia	Incidence	Uterine cancer	6	4	2008	2012	-0.3418	-2.1216	1.4704	-0.4139	0.686231
South Asia	Incidence	Uterine cancer	6	5	2012	2019	2.9308	2.3038	3.5616	10.3006	0
South Asia	Incidence	Uterine cancer	6	6	2019	2021	7.0753	3.3841	10.8982	4.2459	0.001136
Sub-Saharan Africa	Incidence	Uterine cancer	2	0	1990	2004	0.2313	0.1274	0.3353	4.5977	0.000115
Sub-Saharan Africa	Incidence	Uterine cancer	2	1	2004	2013	2.6496	2.4035	2.8963	22.4846	0
Sub-Saharan Africa	Incidence	Uterine cancer	2	2	2013	2021	1.2097	0.9633	1.4567	10.1811	0
Prevalence
Central Europe, Eastern Europe, and Central Asia	Prevalence	Uterine cancer	6	0	1990	1995	-0.1354	-0.7712	0.5045	-0.4623	0.652163
Central Europe, Eastern Europe, and Central Asia	Prevalence	Uterine cancer	6	1	1995	1998	2.0614	-0.8041	5.0097	1.5611	0.144474
Central Europe, Eastern Europe, and Central Asia	Prevalence	Uterine cancer	6	2	1998	2001	-1.053	-3.5424	1.5007	-0.9051	0.383215
Central Europe, Eastern Europe, and Central Asia	Prevalence	Uterine cancer	6	3	2001	2008	2.0159	1.5933	2.4402	10.4769	0
Central Europe, Eastern Europe, and Central Asia	Prevalence	Uterine cancer	6	4	2008	2013	3.9831	3.2099	4.7622	11.4012	0
Central Europe, Eastern Europe, and Central Asia	Prevalence	Uterine cancer	6	5	2013	2018	2.2232	1.5223	2.9289	6.9635	1.5e-05
Central Europe, Eastern Europe, and Central Asia	Prevalence	Uterine cancer	6	6	2018	2021	-0.8464	-1.9343	0.2536	-1.6786	0.119056
Global	Prevalence	Uterine cancer	6	0	1990	1995	0.0361	-0.2378	0.3107	0.2865	0.779413
Global	Prevalence	Uterine cancer	6	1	1995	1998	1.5511	0.3946	2.721	2.928	0.01265
Global	Prevalence	Uterine cancer	6	2	1998	2001	0.3606	-0.7936	1.5282	0.678	0.510611
Global	Prevalence	Uterine cancer	6	3	2001	2008	1.5169	1.3255	1.7088	17.3775	0
Global	Prevalence	Uterine cancer	6	4	2008	2014	0.5993	0.341	0.8582	5.0633	0.000278
Global	Prevalence	Uterine cancer	6	5	2014	2017	1.1494	0.0565	2.2542	2.292	0.040782
Global	Prevalence	Uterine cancer	6	6	2017	2021	0.1358	-0.2311	0.5041	0.8055	0.43622
High-income	Prevalence	Uterine cancer	3	0	1990	1994	0.4738	-0.1482	1.0997	1.5828	0.128406
High-income	Prevalence	Uterine cancer	3	1	1994	2001	1.7343	1.405	2.0646	11.0289	0
High-income	Prevalence	Uterine cancer	3	2	2001	2005	2.6444	1.7207	3.5766	6.0041	6e-06
High-income	Prevalence	Uterine cancer	3	3	2005	2021	1.7118	1.6423	1.7814	51.6408	0
Latin America and Caribbean	Prevalence	Uterine cancer	4	0	1990	1995	1.6936	1.0676	2.3235	5.7144	2e-05
Latin America and Caribbean	Prevalence	Uterine cancer	4	1	1995	1998	4.3288	1.5697	7.1627	3.3218	0.003794
Latin America and Caribbean	Prevalence	Uterine cancer	4	2	1998	2006	-0.0004	-0.3453	0.3457	-0.0024	0.998107
Latin America and Caribbean	Prevalence	Uterine cancer	4	3	2006	2011	1.025	0.2501	1.8059	2.7824	0.012292
Latin America and Caribbean	Prevalence	Uterine cancer	4	4	2011	2021	2.5249	2.3419	2.7082	29.3269	0
North Africa and Middle East	Prevalence	Uterine cancer	4	0	1990	1999	2.0671	1.8306	2.304	18.5349	0
North Africa and Middle East	Prevalence	Uterine cancer	4	1	1999	2007	3.5435	3.2574	3.8304	26.4381	0
North Africa and Middle East	Prevalence	Uterine cancer	4	2	2007	2010	0.8229	-1.033	2.7135	0.9267	0.366335
North Africa and Middle East	Prevalence	Uterine cancer	4	3	2010	2016	4.095	3.6822	4.5094	21.2218	0
North Africa and Middle East	Prevalence	Uterine cancer	4	4	2016	2021	1.4669	1.0718	1.8636	7.8415	0
Southeast Asia, East Asia, and Oceania	Prevalence	Uterine cancer	4	0	1990	2004	1.0209	0.9006	1.1414	17.9085	0
Southeast Asia, East Asia, and Oceania	Prevalence	Uterine cancer	4	1	2004	2009	2.0951	1.4366	2.7578	6.7323	3e-06
Southeast Asia, East Asia, and Oceania	Prevalence	Uterine cancer	4	2	2009	2014	-3.7856	-4.3943	-3.173	-12.7743	0
Southeast Asia, East Asia, and Oceania	Prevalence	Uterine cancer	4	3	2014	2019	-0.9033	-1.7142	-0.0858	-2.3204	0.032267
Southeast Asia, East Asia, and Oceania	Prevalence	Uterine cancer	4	4	2019	2021	2.6437	-0.1089	5.4723	2.0167	0.058898
South Asia	Prevalence	Uterine cancer	6	0	1990	1995	-1.045	-1.8901	-0.1926	-2.6685	0.020467
South Asia	Prevalence	Uterine cancer	6	1	1995	1998	4.3319	0.7134	8.0804	2.6176	0.022483
South Asia	Prevalence	Uterine cancer	6	2	1998	2005	0.958	0.3471	1.5727	3.4225	0.005055
South Asia	Prevalence	Uterine cancer	6	3	2005	2008	2.7785	-0.9988	6.7	1.5947	0.136764
South Asia	Prevalence	Uterine cancer	6	4	2008	2012	0.6047	-1.1174	2.3569	0.7608	0.461462
South Asia	Prevalence	Uterine cancer	6	5	2012	2018	3.8023	2.9843	4.6267	10.2778	0
South Asia	Prevalence	Uterine cancer	6	6	2018	2021	6.2953	4.4543	8.1687	7.6136	6e-06
Sub-Saharan Africa	Prevalence	Uterine cancer	5	0	1990	1996	0.2108	-0.1037	0.5262	1.4281	0.173758
Sub-Saharan Africa	Prevalence	Uterine cancer	5	1	1996	1999	-0.684	-2.4588	1.1232	-0.8113	0.429906
Sub-Saharan Africa	Prevalence	Uterine cancer	5	2	1999	2004	0.3979	-0.2313	1.0312	1.3464	0.198173
Sub-Saharan Africa	Prevalence	Uterine cancer	5	3	2004	2013	4.0744	3.8532	4.296	40.0131	0
Sub-Saharan Africa	Prevalence	Uterine cancer	5	4	2013	2018	2.2753	1.672	2.8823	8.1045	1e-06
Sub-Saharan Africa	Prevalence	Uterine cancer	5	5	2018	2021	0.4844	-0.4387	1.4161	1.116	0.281997
DALY
Central Europe, Eastern Europe, and Central Asia	DALY	Uterine cancer	3	0	1990	2000	0.0933	-0.2813	0.4694	0.5175	0.610248
Central Europe, Eastern Europe, and Central Asia	DALY	Uterine cancer	3	1	2000	2008	-1.7908	-2.3469	-1.2314	-6.6168	1e-06
Central Europe, Eastern Europe, and Central Asia	DALY	Uterine cancer	3	2	2008	2017	1.7328	1.3266	2.1407	8.9292	0
Central Europe, Eastern Europe, and Central Asia	DALY	Uterine cancer	3	3	2017	2021	-0.6128	-1.7062	0.4928	-1.1556	0.260843
Global	DALY	Uterine cancer	3	0	1990	2003	-0.8031	-0.8992	-0.7068	-17.2896	0
Global	DALY	Uterine cancer	3	1	2003	2006	-1.7569	-3.4687	-0.0147	-2.097	0.048279
Global	DALY	Uterine cancer	3	2	2006	2013	-0.7142	-1.0152	-0.4123	-4.9098	7.4e-05
Global	DALY	Uterine cancer	3	3	2013	2021	0.1304	-0.0715	0.3326	1.3426	0.193738
High-income	DALY	Uterine cancer	3	0	1990	1997	-1.2671	-1.4958	-1.0378	-11.4334	0
High-income	DALY	Uterine cancer	3	1	1997	2009	0.1768	0.0625	0.2912	3.2171	0.004136
High-income	DALY	Uterine cancer	3	2	2009	2017	1.6521	1.4271	1.8775	15.3818	0
High-income	DALY	Uterine cancer	3	3	2017	2021	0.7962	0.2508	1.3446	3.0398	0.006228
Latin America and Caribbean	DALY	Uterine cancer	3	0	1990	1999	-0.0908	-0.4143	0.2338	-0.5825	0.566464
Latin America and Caribbean	DALY	Uterine cancer	3	1	1999	2007	-1.3996	-1.8082	-0.9893	-7.0592	1e-06
Latin America and Caribbean	DALY	Uterine cancer	3	2	2007	2012	-0.2111	-1.0633	0.6485	-0.5123	0.613786
Latin America and Caribbean	DALY	Uterine cancer	3	3	2012	2021	1.5307	1.2939	1.7681	13.5277	0
North Africa and Middle East	DALY	Uterine cancer	4	0	1990	1999	-0.2358	-0.4738	0.0027	-2.0768	0.052415
North Africa and Middle East	DALY	Uterine cancer	4	1	1999	2007	0.2221	-0.0673	0.5123	1.6117	0.12442
North Africa and Middle East	DALY	Uterine cancer	4	2	2007	2010	-1.1955	-2.9884	0.6305	-1.3799	0.184529
North Africa and Middle East	DALY	Uterine cancer	4	3	2010	2015	2.1681	1.6003	2.739	8.0859	0
North Africa and Middle East	DALY	Uterine cancer	4	4	2015	2021	0.0894	-0.179	0.3585	0.6989	0.493533
Southeast Asia, East Asia, and Oceania	DALY	Uterine cancer	3	0	1990	2001	-0.7479	-1.0617	-0.433	-4.9288	7.1e-05
Southeast Asia, East Asia, and Oceania	DALY	Uterine cancer	3	1	2001	2010	-2.5938	-2.9704	-2.2158	-14.1095	0
Southeast Asia, East Asia, and Oceania	DALY	Uterine cancer	3	2	2010	2014	-6.2917	-7.7969	-4.7619	-8.3457	0
Southeast Asia, East Asia, and Oceania	DALY	Uterine cancer	3	3	2014	2021	-1.638	-2.2113	-1.0613	-5.8751	8e-06
South Asia	DALY	Uterine cancer	6	0	1990	1995	-2.3266	-3.1997	-1.4457	-5.7123	9.7e-05
South Asia	DALY	Uterine cancer	6	1	1995	1998	3.2618	-0.5965	7.2699	1.8365	0.091168
South Asia	DALY	Uterine cancer	6	2	1998	2005	-0.9	-1.5258	-0.2702	-3.1094	0.009031
South Asia	DALY	Uterine cancer	6	3	2005	2008	0.9553	-2.8407	4.8995	0.5405	0.598745
South Asia	DALY	Uterine cancer	6	4	2008	2012	-1.6218	-3.3362	0.1231	-2.0264	0.065546
South Asia	DALY	Uterine cancer	6	5	2012	2019	1.6658	1.0477	2.2876	5.9032	7.2e-05
South Asia	DALY	Uterine cancer	6	6	2019	2021	4.7157	1.0915	8.4699	2.8503	0.014615
Sub-Saharan Africa	DALY	Uterine cancer	2	0	1990	2004	-0.0901	-0.1928	0.0126	-1.8111	0.082657
Sub-Saharan Africa	DALY	Uterine cancer	2	1	2004	2014	1.8425	1.6439	2.0415	19.3036	0
Sub-Saharan Africa	DALY	Uterine cancer	2	2	2014	2021	0.3287	0.0413	0.617	2.3607	0.026707
Deaths
Central Europe, Eastern Europe, and Central Asia	Deaths	Uterine cancer	3	0	1990	2002	0.2154	-0.0498	0.4813	1.6883	0.106146
Central Europe, Eastern Europe, and Central Asia	Deaths	Uterine cancer	3	1	2002	2008	-2.1136	-2.9793	-1.2402	-5.0014	6e-05
Central Europe, Eastern Europe, and Central Asia	Deaths	Uterine cancer	3	2	2008	2017	1.8418	1.4648	2.2202	10.2334	0
Central Europe, Eastern Europe, and Central Asia	Deaths	Uterine cancer	3	3	2017	2021	-0.4902	-1.4826	0.5123	-1.0195	0.319586
Global	Deaths	Uterine cancer	4	0	1990	2002	-0.559	-0.6417	-0.4761	-14.1432	0
Global	Deaths	Uterine cancer	4	1	2002	2006	-1.7025	-2.3735	-1.0269	-5.2671	5.2e-05
Global	Deaths	Uterine cancer	4	2	2006	2014	-0.761	-0.9448	-0.5769	-8.6571	0
Global	Deaths	Uterine cancer	4	3	2014	2017	1.0199	-0.259	2.3153	1.6733	0.111556
Global	Deaths	Uterine cancer	4	4	2017	2021	-0.5746	-1.0348	-0.1123	-2.6096	0.017737
High-income	Deaths	Uterine cancer	3	0	1990	1997	-0.8964	-1.1471	-0.6451	-7.3928	0
High-income	Deaths	Uterine cancer	3	1	1997	2009	-0.0251	-0.155	0.105	-0.4019	0.691834
High-income	Deaths	Uterine cancer	3	2	2009	2018	1.555	1.3475	1.763	15.6868	0
High-income	Deaths	Uterine cancer	3	3	2018	2021	0.5349	-0.4173	1.4963	1.1658	0.256778
Latin America and Caribbean	Deaths	Uterine cancer	2	0	1990	1999	-0.0811	-0.4273	0.2663	-0.4826	0.633757
Latin America and Caribbean	Deaths	Uterine cancer	2	1	1999	2011	-1.0457	-1.2613	-0.8296	-9.9464	0
Latin America and Caribbean	Deaths	Uterine cancer	2	2	2011	2021	1.2304	1.0155	1.4459	11.8738	0
North Africa and Middle East	Deaths	Uterine cancer	4	0	1990	1996	-0.2196	-0.7036	0.2668	-0.9496	0.354883
North Africa and Middle East	Deaths	Uterine cancer	4	1	1996	2007	0.2626	0.08	0.4455	3.022	0.007326
North Africa and Middle East	Deaths	Uterine cancer	4	2	2007	2010	-1.3788	-3.2778	0.5574	-1.5003	0.150875
North Africa and Middle East	Deaths	Uterine cancer	4	3	2010	2015	2.1437	1.5668	2.7239	7.8673	0
North Africa and Middle East	Deaths	Uterine cancer	4	4	2015	2021	-0.0651	-0.3591	0.2297	-0.4646	0.647812
Southeast Asia, East Asia, and Oceania	Deaths	Uterine cancer	3	0	1990	2001	-0.4289	-0.7579	-0.0989	-2.7016	0.013362
Southeast Asia, East Asia, and Oceania	Deaths	Uterine cancer	3	1	2001	2009	-2.6554	-3.1376	-2.1709	-11.272	0
Southeast Asia, East Asia, and Oceania	Deaths	Uterine cancer	3	2	2009	2014	-5.6857	-6.6905	-4.67	-11.3646	0
Southeast Asia, East Asia, and Oceania	Deaths	Uterine cancer	3	3	2014	2021	-1.7942	-2.3926	-1.1922	-6.1605	4e-06
South Asia	Deaths	Uterine cancer	5	0	1990	1995	-2.204	-3.0901	-1.3098	-5.2188	0.000104
South Asia	Deaths	Uterine cancer	5	1	1995	1998	3.3043	-0.6291	7.3933	1.785	0.094502
South Asia	Deaths	Uterine cancer	5	2	1998	2004	-0.6406	-1.4852	0.2112	-1.6046	0.129421
South Asia	Deaths	Uterine cancer	5	3	2004	2008	0.7589	-1.2333	2.7913	0.8069	0.432305
South Asia	Deaths	Uterine cancer	5	4	2008	2013	-1.2442	-2.392	-0.0829	-2.2827	0.037458
South Asia	Deaths	Uterine cancer	5	5	2013	2021	2.0753	1.6725	2.4797	11.073	0
Sub-Saharan Africa	Deaths	Uterine cancer	2	0	1990	2005	0.1491	0.0569	0.2414	3.3379	0.002746
Sub-Saharan Africa	Deaths	Uterine cancer	2	1	2005	2013	1.8691	1.5829	2.1561	13.5847	0
Sub-Saharan Africa	Deaths	Uterine cancer	2	2	2013	2021	0.2718	0.0407	0.5035	2.4276	0.023068
Abbreviations:APC: Annual Percentage Change;AAPC: Average Annual Percentage Change;C.I.: Confidence Interval;DALY: Disability-Adjusted Life Year;AAPC C.I. Low: Lower bound of the 95% confidence interval for AAPC;AAPC C.I. High: Upper bound of the 95% confidence interval for AAPC
