# Supplementary material for: Global burden trends and menopause timing associations for gynecological and breast cancers in postmenopausal women
Source: iScience. 2026 Jun 1;29(6):115967. doi: 10.1016/j.isci.2026.115967 (PMC13253087; doi:10.1016/j.isci.2026.115967)
Supplement: Table S4. DALYs of gynecological and breast cancers in postmenopausal women aged ≥55 years at the global level and across different regions in 1990 and 2021, and changes over this period [file mmc5.xlsx]

## Sheet: TableS4
Location	1990	1990	2021	2021	1990–2021
	Cases (95% UI)	Rate (95% UI)	Cases (95% UI)	Rate (95% UI)	AAPC (95% CI)
Breast cancer
Central Europe, Eastern Europe, and Central Asia	853140.53 (796581.53, 910996.48)	1659.12 (1549.13, 1771.64)	1180683.22 (1119029.38, 1248712.84)	1727.09 (1636.9, 1826.6)	0.1735 (0.0347, 0.3126)
Global	5666798.72 (5251387.19, 6130289.78)	1567.83 (1452.9, 1696.07)	10807225.03 (9628756.61, 11880161.38)	1366.48 (1217.47, 1502.14)	-0.4925 (-0.5620, -0.4230)
High-income	2882091.56 (2680239.43, 3035939.89)	2514.12 (2338.04, 2648.33)	3346712.23 (2966264.41, 3667288.29)	1758.41 (1558.52, 1926.85)	-1.1355 (-1.2163, -1.0546)
Latin America and Caribbean	246745.22 (235546.29, 257512.81)	1287.34 (1228.91, 1343.52)	849518.01 (802026.42, 885546.82)	1463.5 (1381.69, 1525.57)	0.4081 (0.2366, 0.5800)
North Africa and Middle East	124614.8 (89332.17, 171932.5)	901.09 (645.96, 1243.24)	524001.29 (440835.24, 611860.1)	1366.62 (1149.72, 1595.76)	1.3357 (1.1421, 1.5298)
South Asia	387377.97 (284867.77, 491227.37)	859.06 (631.73, 1089.36)	1776273.57 (1423591.65, 2167648.54)	1418.18 (1136.6, 1730.66)	-0.4398 (-0.9018, 0.0242)
Southeast Asia, East Asia, and Oceania	959407.06 (802941.88, 1184010.38)	964.82 (807.47, 1190.69)	2322882.25 (2040209.84, 2615624.73)	869.04 (763.29, 978.56)	1.5637 (1.0689, 2.0608)
Sub-Saharan Africa	213421.58 (160018.53, 284425.48)	1195.31 (896.21, 1592.98)	807154.46 (623780.54, 1058712.39)	1865.81 (1441.92, 2447.3)	1.4039 (1.2831, 1.5249)
Cervical cancer
Central Europe, Eastern Europe, and Central Asia	374238.4 (344055.91, 403675.56)	727.79 (669.09, 785.04)	299177.82 (276993.63, 321101.22)	437.63 (405.18, 469.7)	-1.6039 (-1.8614, -1.3458)
Global	2824039.6 (2263485.48, 3512868.6)	781.33 (626.24, 971.91)	4450674.87 (3576939.52, 5544416.16)	562.75 (452.27, 701.04)	-1.1013 (-1.3537, -0.8483)
High-income	448257.13 (400637.88, 498392.98)	391.03 (349.49, 434.76)	438943.62 (383205.82, 487696.68)	230.63 (201.34, 256.24)	-1.6957 (-1.7936, -1.5977)
Latin America and Caribbean	257064.86 (231762.2, 284897.06)	1341.18 (1209.17, 1486.39)	444599.65 (412076.73, 482373.86)	765.93 (709.9, 831.01)	-1.8365 (-1.9281, -1.7447)
North Africa and Middle East	49617.58 (29147.62, 76879.68)	358.78 (210.77, 555.92)	100457.65 (69493.03, 146133.36)	262 (181.24, 381.12)	-1.0196 (-1.0919, -0.9472)
South Asia	634324.32 (371553.8, 924808.82)	1406.7 (823.97, 2050.88)	1242717.53 (848231.02, 1777488.13)	992.19 (677.23, 1419.15)	-1.8811 (-2.2774, -1.4832)
Southeast Asia, East Asia, and Oceania	783733.14 (588544.81, 1125678.65)	788.15 (591.86, 1132.03)	1202552.67 (892524.81, 1508463.07)	449.9 (333.91, 564.35)	-1.2172 (-1.7792, -0.6520)
Sub-Saharan Africa	276804.16 (178829.5, 406605.8)	1550.29 (1001.57, 2277.27)	722225.95 (481634.86, 1010024.32)	1669.49 (1113.34, 2334.76)	0.1530 (-0.0115, 0.3177)
Uterine cancer
Central Europe, Eastern Europe, and Central Asia	310928.14 (279775.61, 348930.94)	604.67 (544.09, 678.57)	411262.93 (383737.21, 438595.11)	601.59 (561.33, 641.57)	-0.0168 (-0.2657, 0.2328)
Global	1772767.94 (1620099.46, 1935470.82)	490.47 (448.23, 535.49)	3387470.76 (3012500.48, 3830624.51)	428.32 (380.9, 484.35)	-0.6359 (-0.8183, -0.4531)
High-income	884997.97 (831401.91, 932818.96)	772.01 (725.25, 813.72)	1002851.22 (894835.44, 1088269.17)	526.91 (470.16, 571.79)	0.3061 (0.1989, 0.4134)
Latin America and Caribbean	62607.18 (58847.83, 66562.28)	326.64 (307.03, 347.27)	242817.02 (231251.84, 251491.77)	418.31 (398.39, 433.26)	0.0168 (-0.1809, 0.2150)
North Africa and Middle East	35220.54 (24806.12, 50059.51)	254.68 (179.37, 361.98)	134169.88 (115056.96, 161615.55)	349.92 (300.07, 421.5)	0.2358 (0.0217, 0.4504)
South Asia	157144.55 (108241.91, 220862.42)	348.49 (240.04, 489.79)	733188.07 (535715.91, 979911.72)	585.38 (427.72, 782.36)	-2.2158 (-2.4863, -1.9446)
Southeast Asia, East Asia, and Oceania	276298.8 (215540.23, 343254.78)	277.86 (216.76, 345.19)	676152.5 (562485.84, 793946.41)	252.96 (210.44, 297.03)	0.2785 (-0.3159, 0.8765)
Sub-Saharan Africa	45570.75 (31123.72, 65411.98)	255.23 (174.31, 366.35)	187029.15 (137542, 249752.02)	432.33 (317.94, 577.32)	0.6243 (0.5272, 0.7214)
Ovarian cancercer
Central Europe, Eastern Europe, and Central Asia	252498.41 (221997.22, 283276.99)	491.04 (431.72, 550.9)	341176.34 (316543.45, 367353.88)	499.07 (463.04, 537.36)	-0.0225 (-0.1865, 0.1418)
Global	1094282.1 (931627.27, 1240641.33)	302.76 (257.75, 343.25)	1969695.75 (1713194.37, 2253996.89)	249.05 (216.62, 285)	-0.4952 (-0.5688, -0.4215)
High-income	377726.84 (326596.39, 425608.24)	329.5 (284.9, 371.27)	685432.37 (592013.61, 775654.02)	360.14 (311.05, 407.54)	-1.2523 (-1.2872, -1.2174)
Latin America and Caribbean	57156.83 (50801.26, 64583.82)	298.2 (265.04, 336.95)	174687.76 (157032.39, 189922.76)	300.94 (270.53, 327.19)	0.8006 (0.4491, 1.1534)
North Africa and Middle East	23383.29 (14239, 36651.4)	169.08 (102.96, 265.03)	69957.73 (52771.7, 88951.16)	182.45 (137.63, 231.99)	1.0346 (0.8037, 1.2661)
South Asia	68116.02 (39639.85, 103649.62)	151.06 (87.91, 229.86)	211637.44 (140821.01, 299424.48)	168.97 (112.43, 239.06)	-0.4278 (-0.7612, -0.0932)
Southeast Asia, East Asia, and Oceania	283188.24 (179035.36, 376558.38)	284.79 (180.04, 378.68)	391277.93 (312921.72, 538616.27)	146.39 (117.07, 201.51)	1.5979 (1.1133, 2.0848)
Sub-Saharan Africa	32212.46 (21017.84, 46839.99)	180.41 (117.71, 262.34)	95526.19 (64360.09, 136898.77)	220.82 (148.77, 316.45)	1.7047 (1.5436, 1.8660)
Abbreviations: DALYs: Disability-Adjusted Life Years;UI: Uncertainty Interval;AAPC: Average Annual Percentage Change;CI: Confidence Interval.
95% UIs for cases and rates reflect uncertainty from multiple sources including data sampling, modeling, and estimation processes.
95% CIs for AAPC were derived from joinpoint regression models.
Cases (95% UI): Absolute number of DALYs with 95% uncertainty intervals for 1990 and 2021.
Rates are not age-standardized; they reflect the actual age distribution within the 55+ population in each location.
Rate (95% UI): DALY rate per 1000,000 population with 95% uncertainty intervals for 1990 and 2021.
AAPC values were calculated based on crude rates (per 100,000 women aged 55+), not absolute case numbers.
All data are derived from the Global Burden of Disease Study 2021 (GBD 2021), Institute for Health Metrics and Evaluation (IHME).
