# Supplementary material for: Global burden trends and menopause timing associations for gynecological and breast cancers in postmenopausal women
Source: iScience. 2026 Jun 1;29(6):115967. doi: 10.1016/j.isci.2026.115967 (PMC13253087; doi:10.1016/j.isci.2026.115967)
Supplement: Table S5. Mortality of gynecological and breast cancers in postmenopausal women aged ≥55 years at the global level and across different regions in 1990 and 2021, and changes over this period [file mmc6.xlsx]

## Sheet: TableS5
Location	1990	1990	2021	2021	1990–2021
	Cases (95% UI)	Rate (95% UI)	Cases (95% UI)	Rate (95% UI)	AAPC (95% CI)
Breast cancer
Central Europe, Eastern Europe, and Central Asia	35117.95 (32619.91, 37439.04)	68.29 (63.44, 72.81)	53052.96 (49817.22, 55587.84)	77.61 (72.87, 81.31)	0.9357 (0.6542, 1.2181)
Global	238885.48 (221643.44, 255323.07)	66.09 (61.32, 70.64)	466965.07 (413165.28, 513957.87)	59.04 (52.24, 64.99)	-0.1325 (-0.1945, -0.0705)
High-income	128878.53 (118888.71, 135668.07)	112.42 (103.71, 118.35)	162803.81 (140674.63, 178656.97)	85.54 (73.91, 93.87)	-0.4732 (-0.5483, -0.3980)
Latin America and Caribbean	10301.88 (9783.79, 10729.46)	53.75 (51.04, 55.98)	36286.56 (33926.54, 37732.98)	62.51 (58.45, 65)	0.5824 (0.3380, 0.8274)
North Africa and Middle East	4846.29 (3471.84, 6777.37)	35.04 (25.1, 49.01)	20586.25 (17185.38, 24005.4)	53.69 (44.82, 62.61)	1.5445 (1.4139, 1.6753)
South Asia	14924.08 (11159.51, 18877.35)	33.1 (24.75, 41.86)	72397.36 (56591.48, 88502.85)	57.8 (45.18, 70.66)	-0.2725 (-0.5374, -0.0069)
Southeast Asia, East Asia, and Oceania	36125.07 (30204.84, 44403.22)	36.33 (30.38, 44.65)	89397.33 (77519.33, 100577.89)	33.45 (29, 37.63)	1.8237 (1.4569, 2.1918)
Sub-Saharan Africa	8691.67 (6468.51, 11508.51)	48.68 (36.23, 64.46)	32440.8 (24786.03, 42601.11)	74.99 (57.29, 98.48)	1.1571 (1.0635, 1.2507)
Cervical cancer
Central Europe, Eastern Europe, and Central Asia	16033.15 (14726.58, 17218.77)	31.18 (28.64, 33.49)	12841.19 (11907.82, 13780.2)	18.78 (17.42, 20.16)	-1.6025 (-1.8782, -1.3260)
Global	115488.62 (94150.64, 142513.84)	31.95 (26.05, 39.43)	182726.51 (147745.75, 227411.09)	23.1 (18.68, 28.75)	-1.1258 (-1.4333, -0.8174)
High-income	21102.79 (18734.21, 23653.38)	18.41 (16.34, 20.63)	21307.03 (17916.08, 24071.44)	11.2 (9.41, 12.65)	-1.5937 (-1.6896, -1.4977)
Latin America and Caribbean	10957.31 (9890.25, 12188.13)	57.17 (51.6, 63.59)	19292.75 (17655.19, 21202.86)	33.24 (30.42, 36.53)	-1.7747 (-1.8596, -1.6897)
North Africa and Middle East	1979.39 (1149.37, 3073.13)	14.31 (8.31, 22.22)	4040.75 (2778.17, 5931.15)	10.54 (7.25, 15.47)	-0.9920 (-1.1065, -0.8773)
South Asia	23841.21 (14069.65, 34602.98)	52.87 (31.2, 76.74)	48000.48 (32708.09, 68100.58)	38.32 (26.11, 54.37)	-1.7495 (-2.1794, -1.3178)
Southeast Asia, East Asia, and Oceania	30807.73 (23322.18, 44158.8)	30.98 (23.45, 44.41)	49228.8 (36214.24, 61705.27)	18.42 (13.55, 23.09)	-1.1228 (-1.7636, -0.4778)
Sub-Saharan Africa	10767.05 (7003.02, 15843.32)	60.3 (39.22, 88.73)	28015.5 (18754.03, 39221.49)	64.76 (43.35, 90.66)	0.1506 (-0.0007, 0.3022)
Uterine cancer
Central Europe, Eastern Europe, and Central Asia	10612.68 (9400.7, 11905.19)	20.64 (18.28, 23.15)	14951.81 (13858.53, 15924.69)	21.87 (20.27, 23.29)	0.1363 (-0.1102, 0.3835)
Global	47108.44 (40502.17, 53197.5)	13.03 (11.21, 14.72)	85732.48 (74644.6, 97494.96)	10.84 (9.44, 12.33)	-0.6100 (-0.7702, -0.4494)
High-income	17927.56 (15529.93, 20133.97)	15.64 (13.55, 17.56)	32345.45 (27740.47, 36664.29)	16.99 (14.58, 19.26)	0.2870 (0.1609, 0.4132)
Latin America and Caribbean	2525.72 (2236, 2855.6)	13.18 (11.67, 14.9)	7602.96 (6887.47, 8304.08)	13.1 (11.87, 14.31)	-0.0360 (-0.1766, 0.1049)
North Africa and Middle East	957.64 (584.03, 1507.84)	6.92 (4.22, 10.9)	2880.79 (2138.84, 3740.1)	7.51 (5.58, 9.75)	0.2459 (0.0171, 0.4754)
South Asia	2773.89 (1617.8, 4185.65)	6.15 (3.59, 9.28)	8671.25 (5726.62, 12317.79)	6.92 (4.57, 9.83)	-2.1760 (-2.4350, -1.9164)
Southeast Asia, East Asia, and Oceania	10957.87 (6941.04, 14691.93)	11.02 (6.98, 14.77)	15297.44 (12208.25, 20806.97)	5.72 (4.57, 7.78)	0.2568 (-0.2488, 0.7650)
Sub-Saharan Africa	1353.09 (879.62, 1973.85)	7.58 (4.93, 11.05)	3982.78 (2677.25, 5753.12)	9.21 (6.19, 13.3)	0.6219 (0.5227, 0.7213)
Ovarian cancercer
Central Europe, Eastern Europe, and Central Asia	12738.15 (11422.84, 14322.7)	24.77 (22.21, 27.85)	18137.52 (16878.49, 19341.78)	26.53 (24.69, 28.29)	0.2465 (0.0033, 0.4903)
Global	77192.42 (70739.26, 83492.38)	21.36 (19.57, 23.1)	149352.28 (133541.41, 167364.25)	18.88 (16.89, 21.16)	-0.4304 (-0.4973, -0.3635)
High-income	41764.71 (38695.83, 44373.85)	36.43 (33.76, 38.71)	51432.75 (44899.92, 56098.59)	27.02 (23.59, 29.47)	-0.9678 (-1.0076, -0.9280)
Latin America and Caribbean	2651.66 (2487.91, 2827)	13.83 (12.98, 14.75)	10451.06 (9855.78, 10861.26)	18 (16.98, 18.71)	0.8549 (0.5604, 1.1503)
North Africa and Middle East	1405.48 (988.27, 2023.52)	10.16 (7.15, 14.63)	5535.76 (4760.15, 6648.9)	14.44 (12.41, 17.34)	1.1528 (0.9097, 1.3964)
South Asia	6093.67 (4171.93, 8584.55)	13.51 (9.25, 19.04)	29032.64 (21045.29, 39119.26)	23.18 (16.8, 31.23)	-0.2869 (-0.6083, 0.0356)
Southeast Asia, East Asia, and Oceania	10710.1 (8383.91, 13466.13)	10.77 (8.43, 13.54)	27299.99 (22758.34, 31793.91)	10.21 (8.51, 11.89)	1.6745 (1.2185, 2.1326)
Sub-Saharan Africa	1828.65 (1241.44, 2637.19)	10.24 (6.95, 14.77)	7462.57 (5461.64, 10089.39)	17.25 (12.63, 23.32)	1.6891 (1.5475, 1.8308)
Abbreviations: DALYs: Disability-Adjusted Life Years;UI: Uncertainty Interval;AAPC: Average Annual Percentage Change;CI: Confidence Interval.
95% UIs for cases and rates reflect uncertainty from multiple sources including data sampling, modeling, and estimation processes.
95% CIs for AAPC were derived from joinpoint regression models.
Cases (95% UI): Absolute number of DALYs with 95% uncertainty intervals for 1990 and 2021.
Rates are not age-standardized; they reflect the actual age distribution within the 55+ population in each location.
Rate (95% UI): DALY rate per 1000,000 population with 95% uncertainty intervals for 1990 and 2021.
AAPC values were calculated based on crude rates (per 100,000 women aged 55+), not absolute case numbers.
All data are derived from the Global Burden of Disease Study 2021 (GBD 2021), Institute for Health Metrics and Evaluation (IHME).
