# Supplementary material for: Global burden trends and menopause timing associations for gynecological and breast cancers in postmenopausal women
Source: iScience. 2026 Jun 1;29(6):115967. doi: 10.1016/j.isci.2026.115967 (PMC13253087; doi:10.1016/j.isci.2026.115967)
Supplement: Table S6. Association between SDI and gynecological and breast cancer burden metrics across 204 countries and territories in 2021 [file mmc7.xlsx]

## Sheet: TableS6
Measure	Pearson_r	Spearman_rho	Linear_R2	Quadratic_R2	LOESS_R2	Relationship
Breast cancer
Deaths	0.3508	0.4173	0.1231	0.1237	0.1316	Linear
Incidence	0.7122	0.7784	0.5073	0.5587	0.5624	Quadratic
Prevalence	0.7642	0.8659	0.584	0.7015	0.7151	Quadratic
DALYs	0.2269	0.2742	0.0515	0.0674	0.077	Linear
Cervical cancer
Deaths	-0.5024	-0.6229	0.2524	0.2663	0.2737	Linear
Incidence	-0.4543	-0.5749	0.2064	0.236	0.2436	Linear
Prevalence	-0.3451	-0.4378	0.1191	0.1802	0.1854	Quadratic
DALYs	-0.5261	-0.6613	0.2768	0.2884	0.2963	Linear
Ovarian cancer
Deaths	0.4846	0.515	0.2348	0.261	0.2928	Linear
Incidence	0.5178	0.5553	0.2681	0.2935	0.3281	Linear
Prevalence	0.6008	0.6452	0.361	0.3999	0.4373	Linear
DALYs	0.3416	0.4042	0.1167	0.1193	0.1538	Linear
Uterine cancer
Deaths	0.2048	0.245	0.0419	0.0631	0.0734	Linear
Incidence	0.5797	0.5745	0.3361	0.3435	0.3575	Linear
Prevalence	0.6389	0.6479	0.4082	0.4309	0.4454	Linear
DALYs	0.1024	0.1424	0.0105	0.0514	0.063	Linear
