# Supplementary material for: Global burden trends and menopause timing associations for gynecological and breast cancers in postmenopausal women
Source: iScience. 2026 Jun 1;29(6):115967. doi: 10.1016/j.isci.2026.115967 (PMC13253087; doi:10.1016/j.isci.2026.115967)
Supplement: Table S7. Concentration index and SII for gynecological and breast cancer burden metrics stratified by sociodemographic index in 1990 and 2021 [file mmc8.xlsx]

## Sheet: TableS7
Measure	CI_1990	CI_2021	CI_Change	SII_1990	SII_2021	SII_Change
Breast cancer
DALYs	0.114599	0.012804	-0.101795	2118.92	537.1	-1581.81
Incidence	0.190808	0.108549	-0.082259	233.42	210.4	-23.02
Prevalence	0.205636	0.142413	-0.063223	2343.42	2517.47	174.04
Deaths	0.130597	0.032875	-0.097722	98.05	39.01	-59.04
Cervical cancer
DALYs	-0.125936	-0.14131	-0.015374	-802.14	-1066.81	-264.67
Incidence	-0.066461	-0.090665	-0.024204	-28.39	-55.05	-26.66
Prevalence	0.00129	-0.03434	-0.03563	-31.49	-142.53	-111.04
Deaths	-0.103164	-0.125148	-0.021983	-26.6	-40.61	-14.01
Ovarian cancer
DALYs	0.138169	0.006586	-0.131583	670.52	239.12	-431.4
Incidence	0.170067	0.046012	-0.124055	37.6	20.47	-17.13
Prevalence	0.185634	0.070588	-0.115046	114.52	73.64	-40.88
Deaths	0.162325	0.037587	-0.124738	31.6	16.31	-15.29
Uterine cancer
DALYs	0.065866	0.076476	0.01061	204.78	71.33	-133.45
Incidence	0.166028	0.168384	0.002356	55.15	62.9	7.75
Prevalence	0.193287	0.187368	-0.005919	400.53	513.31	112.78
Deaths	0.087466	0.092338	0.004872	11.32	5.57	-5.75
