# Supplementary material for: Global burden trends and menopause timing associations for gynecological and breast cancers in postmenopausal women
Source: iScience. 2026 Jun 1;29(6):115967. doi: 10.1016/j.isci.2026.115967 (PMC13253087; doi:10.1016/j.isci.2026.115967)
Supplement: Table S8. Summary of projected trends in incidence, mortality, and DALYs for gynecological and breast cancers among postmenopausal women aged ≥55 years from 2022 to 2040 [file mmc9.xlsx]

## Sheet: TableS8
Cancer Type	Measure	2021 Rate (95% UI)	2040 Rate (95% UI)	Absolute Change	Annual % Change (2022-2040)	2021 Count	2040 Count	Count Change	Count % Change
Breast	Deaths	58.8 (58.6-59.0)	61.5 (33.3-89.6)	2.7	0.0024	466837	831337	364500	0.781
Breast	Incidence	156.8 (156.5-157.1)	169.2 (88.7-249.7)	12.4	0.004	1242052	2190982	948931	0.764
Breast	DALYs	1366.7 (1365.9-1367.5)	1462.0 (677.8-2246.3)	95.3	0.0036	10807098	18596534	7789436	0.721
Cervical	Deaths	23.0 (22.9-23.1)	29.4 (7.4-51.3)	6.3	0.0128	182393	388813	206420	1.132
Cervical	Incidence	36.4 (36.3-36.6)	51.2 (9.8-92.6)	14.8	0.0181	287817	659681	371864	1.292
Cervical	DALYs	564.1 (563.6-564.6)	767.8 (143.2-1392.4)	203.7	0.0164	4450350	9761030	5310680	1.193
Ovarian	Deaths	18.8 (18.7-18.9)	19.3 (10.4-28.2)	0.5	0.0012	149216	254595	105379	0.706
Ovarian	Incidence	23.1 (23.0-23.2)	24.8 (11.9-37.8)	1.8	0.0039	182854	320104	137250	0.751
Ovarian	DALYs	428.4 (428.0-428.9)	446.2 (205.2-687.2)	17.8	0.0021	3387346	5593544	2206198	0.651
Uterine	Deaths	10.8 (10.7-10.8)	10.0 (5.3-14.8)	-0.7	-0.0037	85646	137847	52201	0.609
Uterine	Incidence	45.5 (45.4-45.7)	48.7 (22.6-74.7)	3.2	0.0035	360136	626654	266517	0.74
Uterine	DALYs	248.6 (248.3-249.0)	239.4 (105.2-373.7)	-9.2	-0.002	1969617	3097328	1127711	0.573
Rates are per 100,000 women aged 55+ years, age-standardized to WHO world standard population.
BAPC: Bayesian Age-Period-Cohort
UI: Uncertainty Interval
DALYs: Disability-Adjusted Life Years
