# Supplementary material for: Global burden trends and menopause timing associations for gynecological and breast cancers in postmenopausal women
Source: iScience. 2026 Jun 1;29(6):115967. doi: 10.1016/j.isci.2026.115967 (PMC13253087; doi:10.1016/j.isci.2026.115967)
Supplement: Table S9. Retrospective validation results for age-standardized DALY rates of four gynecological and breast cancers during the 2012–2021 testing period [file mmc10.xlsx]

## Sheet: Table S9
Cancer_type	Year	Observed_rate	Predicted_rate	Lower_95CI	Upper_95CI	Error	Pct_Error
Breast	2012	1364.65	1370.46	1346.73	1394.2	5.81	0.43
Breast	2013	1355.72	1357.76	1317.99	1397.54	2.04	0.15
Breast	2014	1349.91	1344.07	1284.48	1403.66	-5.84	-0.43
Breast	2015	1361.94	1329.64	1247.54	1411.74	-32.3	-2.37
Breast	2016	1361.35	1314.56	1207.61	1421.52	-46.79	-3.44
Breast	2017	1364.09	1299.81	1165.62	1434.01	-64.28	-4.71
Breast	2018	1354.58	1285.12	1121.87	1448.38	-69.46	-5.13
Breast	2019	1339.75	1269.84	1076.13	1463.56	-69.91	-5.22
Breast	2020	1335.21	1254.05	1028.68	1479.42	-81.15	-6.08
Breast	2021	1366.7	1237.8	979.63	1495.98	-128.9	-9.43
Cervical	2012	569.31	566.07	555.7	576.43	-3.24	-0.57
Cervical	2013	563.27	556.06	539.65	572.47	-7.21	-1.28
Cervical	2014	566.22	546.2	522.25	570.15	-20.03	-3.54
Cervical	2015	568.84	536.59	504.1	569.08	-32.25	-5.67
Cervical	2016	571.98	527.28	485.45	569.1	-44.71	-7.82
Cervical	2017	571.13	518.23	466.38	570.07	-52.9	-9.26
Cervical	2018	560.85	509.36	446.97	571.74	-51.49	-9.18
Cervical	2019	549.56	500.64	427.29	573.99	-48.92	-8.9
Cervical	2020	541.62	492.12	407.45	576.79	-49.49	-9.14
Cervical	2021	564.13	483.83	387.51	580.15	-80.3	-14.23
Ovarian	2012	423.65	420.47	413.02	427.93	-3.18	-0.75
Ovarian	2013	420.65	413.51	401.68	425.34	-7.14	-1.7
Ovarian	2014	419.62	406.61	389.39	423.83	-13.01	-3.1
Ovarian	2015	422.64	400.06	376.74	423.38	-22.58	-5.34
Ovarian	2016	424.07	393.53	363.48	423.57	-30.55	-7.2
Ovarian	2017	426.16	386.96	349.57	424.36	-39.2	-9.2
Ovarian	2018	422.05	380.47	335.29	425.66	-41.58	-9.85
Ovarian	2019	417.58	374.09	320.76	427.41	-43.49	-10.42
Ovarian	2020	417.01	367.95	306.15	429.75	-49.06	-11.76
Ovarian	2021	428.43	361.83	291.25	432.41	-66.61	-15.55
Uterine	2012	247.77	248.11	243.74	252.48	0.33	0.14
Uterine	2013	246.72	246.04	239.09	253	-0.67	-0.27
Uterine	2014	243.75	243.69	233.52	253.85	-0.06	-0.02
Uterine	2015	247.48	241.15	227.34	254.96	-6.33	-2.56
Uterine	2016	248.83	238.54	220.69	256.38	-10.3	-4.14
Uterine	2017	249.91	235.99	213.7	258.29	-13.91	-5.57
Uterine	2018	248.05	233.42	206.38	260.46	-14.63	-5.9
Uterine	2019	245.96	230.65	198.65	262.65	-15.31	-6.23
Uterine	2020	244.72	227.74	190.59	264.89	-16.98	-6.94
Uterine	2021	248.62	224.75	182.25	267.26	-23.87	-9.6
Summary statistics by cancer type
Cancer_type	MAPE (%)	R2	Mean_Bias (per 100000)
Breast	3.74	0.106	-49.08
Cervical	6.96	0.318	-39.05
Ovarian	7.49	0.001	-31.64
Uterine	4.14	0.005	-10.17
Notes:
1. BAPC (Bayesian Age-Period-Cohort) model was trained on 1990-2011 data and used to retrospectively predict 2012-2021.
2. Observed and predicted values are age-standardized rates per 100	000 population	standardized to the WHO 2000 world standard population (ages 55+).
3. Prediction interval: 95% credible interval from the BAPC posterior predictive distribution.
4. MAPE = Mean Absolute Percentage Error; a value <10% indicates excellent predictive performance.
5. DALYs = Disability-Adjusted Life Years. Data source: Global Burden of Disease (GBD) 2023
