# Supplementary material for: Global burden trends and menopause timing associations for gynecological and breast cancers in postmenopausal women
Source: iScience. 2026 Jun 1;29(6):115967. doi: 10.1016/j.isci.2026.115967 (PMC13253087; doi:10.1016/j.isci.2026.115967)
Supplement: Table S10. Retrospective validation results for age-standardized mortality rates of four gynecological and breast cancers during the 2012–2021 testing period [file mmc11.xlsx]

## Sheet: TableS10
Cancer_type	Year	Observed_rate	Predicted_rate	Lower_95CI	Upper_95CI	Error	Pct_Error
Breast	2012	59.09	59.2	58.17	60.24	0.12	0.2
Breast	2013	58.68	58.69	56.97	60.41	0.02	0.03
Breast	2014	58.35	58.14	55.59	60.7	-0.2	-0.35
Breast	2015	58.99	57.57	54.07	61.08	-1.42	-2.4
Breast	2016	58.91	56.99	52.45	61.53	-1.92	-3.26
Breast	2017	59.09	56.42	50.75	62.1	-2.67	-4.51
Breast	2018	58.76	55.87	48.98	62.75	-2.89	-4.92
Breast	2019	58.13	55.28	47.14	63.43	-2.85	-4.91
Breast	2020	57.95	54.68	45.22	64.13	-3.27	-5.65
Breast	2021	58.81	54.05	43.25	64.86	-4.76	-8.09
Cervical	2012	23.79	23.72	23.25	24.19	-0.07	-0.3
Cervical	2013	23.47	23.3	22.56	24.04	-0.18	-0.75
Cervical	2014	23.54	22.88	21.81	23.95	-0.65	-2.77
Cervical	2015	23.61	22.48	21.04	23.92	-1.14	-4.81
Cervical	2016	23.72	22.09	20.24	23.93	-1.64	-6.9
Cervical	2017	23.67	21.7	19.43	23.98	-1.97	-8.31
Cervical	2018	23.23	21.32	18.6	24.05	-1.91	-8.21
Cervical	2019	22.72	20.95	17.76	24.14	-1.77	-7.79
Cervical	2020	22.34	20.59	16.92	24.26	-1.75	-7.85
Cervical	2021	23.08	20.23	16.07	24.39	-2.85	-12.35
Ovarian	2012	19.14	19.08	18.71	19.45	-0.06	-0.3
Ovarian	2013	18.96	18.79	18.21	19.37	-0.17	-0.91
Ovarian	2014	18.85	18.5	17.67	19.32	-0.35	-1.85
Ovarian	2015	18.97	18.21	17.11	19.32	-0.75	-3.97
Ovarian	2016	18.97	17.94	16.53	19.34	-1.03	-5.45
Ovarian	2017	19.02	17.66	15.92	19.4	-1.36	-7.17
Ovarian	2018	18.82	17.38	15.3	19.46	-1.44	-7.63
Ovarian	2019	18.59	17.11	14.66	19.55	-1.49	-8
Ovarian	2020	18.51	16.84	14.02	19.65	-1.67	-9.02
Ovarian	2021	18.83	16.57	13.38	19.77	-2.25	-11.97
Uterine	2012	10.85	10.84	10.62	11.07	-0.01	-0.08
Uterine	2013	10.8	10.75	10.4	11.1	-0.05	-0.45
Uterine	2014	10.66	10.65	10.14	11.15	-0.01	-0.12
Uterine	2015	10.85	10.54	9.87	11.22	-0.3	-2.79
Uterine	2016	10.89	10.44	9.57	11.3	-0.45	-4.18
Uterine	2017	10.94	10.33	9.27	11.4	-0.61	-5.58
Uterine	2018	10.87	10.23	8.94	11.51	-0.64	-5.89
Uterine	2019	10.76	10.12	8.61	11.62	-0.65	-6
Uterine	2020	10.7	10	8.26	11.74	-0.7	-6.53
Uterine	2021	10.78	9.88	7.9	11.86	-0.9	-8.36
Summary statistics by cancer type
Cancer_type	MAPE (%)	R2	Mean_Bias (per 100000)	000)
Breast	3.43	0.172	-1.98
Cervical	6	0.558	-1.39
Ovarian	5.63	0.529	-1.06
Uterine	4	0.024	-0.43
Notes:
1. BAPC (Bayesian Age-Period-Cohort) model was trained on 1990-2011 data and used to retrospectively predict 2012-2021.
2. Observed and predicted values are age-standardized rates per 100	000 population	standardized to the WHO 2000 world standard population (ages 55+).
3. Prediction interval: 95% credible interval from the BAPC posterior predictive distribution.
4. MAPE = Mean Absolute Percentage Error; a value <10% indicates excellent predictive performance.
