# Supplementary material for: Global burden trends and menopause timing associations for gynecological and breast cancers in postmenopausal women
Source: iScience. 2026 Jun 1;29(6):115967. doi: 10.1016/j.isci.2026.115967 (PMC13253087; doi:10.1016/j.isci.2026.115967)
Supplement: Table S11. Retrospective validation results for age-standardized incidence rates of four gynecological and breast cancers during the 2012–2021 testing period [file mmc12.xlsx]

## Sheet: Table S11
Cancer_type	Year	Observed_rate	Predicted_rate	Lower_95CI	Upper_95CI	Error	Pct_Error
Breast	2012	156.82	157.28	154.46	160.11	0.46	0.3
Breast	2013	156.1	156.61	152.05	161.17	0.51	0.33
Breast	2014	155.24	155.85	149.13	162.57	0.61	0.39
Breast	2015	156.66	155.03	145.84	164.23	-1.63	-1.04
Breast	2016	156.2	154.1	142.15	166.04	-2.1	-1.35
Breast	2017	156.74	153.12	138.14	168.09	-3.63	-2.31
Breast	2018	155.91	152.12	133.9	170.33	-3.8	-2.44
Breast	2019	154.15	151.05	129.42	172.69	-3.09	-2
Breast	2020	154.05	149.95	124.73	175.17	-4.1	-2.66
Breast	2021	156.81	148.76	119.8	177.72	-8.05	-5.14
Cervical	2012	36.08	35.95	35.23	36.67	-0.12	-0.34
Cervical	2013	35.81	35.52	34.39	36.66	-0.29	-0.8
Cervical	2014	36.08	35.1	33.45	36.75	-0.98	-2.73
Cervical	2015	36.35	34.69	32.46	36.92	-1.67	-4.58
Cervical	2016	36.65	34.29	31.42	37.16	-2.36	-6.44
Cervical	2017	36.7	33.9	30.33	37.46	-2.8	-7.63
Cervical	2018	36.12	33.51	29.21	37.81	-2.61	-7.23
Cervical	2019	35.46	33.13	28.06	38.2	-2.33	-6.57
Cervical	2020	35.05	32.76	26.89	38.63	-2.29	-6.53
Cervical	2021	36.48	32.39	25.69	39.1	-4.09	-11.21
Ovarian	2012	23.26	23.2	22.75	23.66	-0.06	-0.24
Ovarian	2013	23.07	22.86	22.15	23.57	-0.21	-0.9
Ovarian	2014	22.95	22.52	21.51	23.53	-0.43	-1.87
Ovarian	2015	23.08	22.19	20.83	23.54	-0.9	-3.88
Ovarian	2016	23.1	21.86	20.13	23.59	-1.24	-5.37
Ovarian	2017	23.18	21.53	19.39	23.68	-1.65	-7.13
Ovarian	2018	22.95	21.2	18.63	23.78	-1.74	-7.59
Ovarian	2019	22.68	20.88	17.85	23.91	-1.8	-7.94
Ovarian	2020	22.62	20.56	17.07	24.06	-2.06	-9.11
Ovarian	2021	23.11	20.25	16.27	24.23	-2.86	-12.37
Uterine	2012	43.18	43.17	42.28	44.05	-0.02	-0.04
Uterine	2013	43.37	43.3	41.9	44.7	-0.07	-0.17
Uterine	2014	43.15	43.39	41.34	45.44	0.25	0.57
Uterine	2015	43.99	43.48	40.68	46.28	-0.51	-1.16
Uterine	2016	44.39	43.54	39.89	47.2	-0.85	-1.92
Uterine	2017	44.8	43.6	38.99	48.22	-1.2	-2.67
Uterine	2018	44.73	43.66	38	49.32	-1.07	-2.4
Uterine	2019	44.62	43.69	36.9	50.47	-0.93	-2.08
Uterine	2020	44.8	43.71	35.73	51.69	-1.09	-2.44
Uterine	2021	45.51	43.71	34.46	52.96	-1.81	-3.97
Summary statistics by cancer type
Cancer_type	MAPE (%)	R2	Mean_Bias (per 100000)	000)
Breast	1.79	0.135	-2.48
Cervical	5.41	0.033	-1.95
Ovarian	5.64	0.304	-1.29
Uterine	1.74	0.84	-0.73
Notes:
1. BAPC (Bayesian Age-Period-Cohort) model was trained on 1990鈥?011 data and used to retrospectively predict 2012-2021.
2. Observed and predicted values are age-standardized rates per 100	000 population	standardized to the WHO 2000 world standard population (ages 55+).
3. Prediction interval: 95% credible interval from the BAPC posterior predictive distribution.
4. MAPE = Mean Absolute Percentage Error; a value <10% indicates excellent predictive performance.
