# Supplementary material for: Global burden trends and menopause timing associations for gynecological and breast cancers in postmenopausal women
Source: iScience. 2026 Jun 1;29(6):115967. doi: 10.1016/j.isci.2026.115967 (PMC13253087; doi:10.1016/j.isci.2026.115967)
Supplement: Table S12. ICD-10 codes used to define gynecological and breast cancers in the GBD 2021 framework [file mmc13.xlsx]

## Sheet: Table S12
Cause	ICD10
Breast cancer	C50-C50.629, C50.8-C50.929
Cervical cancer	C53-C53.9
Ovarian cancer	C56-C56.2, C56.9
Uterine cancer	C54-C54.3, C54.8-C54.9
