# Supplementary material for: Global burden trends and menopause timing associations for gynecological and breast cancers in postmenopausal women
Source: iScience. 2026 Jun 1;29(6):115967. doi: 10.1016/j.isci.2026.115967 (PMC13253087; doi:10.1016/j.isci.2026.115967)
Supplement: Table S13. SDI values for 204 countries and territories as defined in GBD 2021 [file mmc14.xlsx]

## Sheet: Table S13
location_name	year	SDI
Aceh	2021	0.669552
Acre	2021	0.565852
Addis Ababa	2021	0.69473
Afar	2021	0.288773
Afghanistan	2021	0.3372
Agder	2021	0.90749
Aguascalientes	2021	0.681159
Aichi	2021	0.883049
Akita	2021	0.832249
Alabama	2021	0.825605
Alagoas	2021	0.53566
Alaska	2021	0.857525
Albania	2021	0.70685
Alborz	2021	0.748302
Algeria	2021	0.659501
Amapá	2021	0.63218
Amazonas	2021	0.609484
American Samoa	2021	0.723728
Amhara	2021	0.320453
Andean Latin America	2021	0.651602
Andhra Pradesh	2021	0.551127
Andorra	2021	0.869444
Angola	2021	0.453722
Antigua and Barbuda	2021	0.749887
Aomori	2021	0.828344
Ardebil	2021	0.65864
Argentina	2021	0.723123
Arizona	2021	0.846733
Arkansas	2021	0.817709
Armenia	2021	0.701833
Arunachal Pradesh	2021	0.584627
Assam	2021	0.570475
Australasia	2021	0.845514
Australia	2021	0.844253
Austria	2021	0.853837
Azad Jammu & Kashmir	2021	0.542119
Azerbaijan	2021	0.694851
Bahamas	2021	0.805021
Bahia	2021	0.577394
Bahrain	2021	0.753043
Baja California	2021	0.704082
Baja California Sur	2021	0.709694
Bali	2021	0.649586
Balochistan	2021	0.417972
Bangka-Belitung Islands	2021	0.64426
Bangladesh	2021	0.492421
Banten	2021	0.640713
Barbados	2021	0.746749
Baringo	2021	0.514883
Barking and Dagenham	2021	0.807325
Barnet	2021	0.885976
Barnsley	2021	0.789262
Bath and North East Somerset	2021	0.895435
Bedford	2021	0.858094
Belarus	2021	0.784485
Belgium	2021	0.853654
Belize	2021	0.610229
Bengkulu	2021	0.613671
Benin	2021	0.373487
Benishangul-Gumuz	2021	0.320228
Bermuda	2021	0.821365
Bexley	2021	0.844548
Bhutan	2021	0.473062
Bihar	2021	0.458456
Birmingham	2021	0.838067
Blackburn with Darwen	2021	0.811504
Blackpool	2021	0.789926
Bolivia (Plurinational State of)	2021	0.599011
Bolton	2021	0.814171
Bomet	2021	0.529368
Bosnia and Herzegovina	2021	0.723078
Botswana	2021	0.642722
Bournemouth	2021	0.870465
Bracknell Forest	2021	0.891003
Bradford	2021	0.815986
Brazil	2021	0.653044
Brent	2021	0.860164
Brighton and Hove	2021	0.898257
Bristol, City of	2021	0.897042
Bromley	2021	0.869545
Brunei Darussalam	2021	0.810234
Buckinghamshire	2021	0.888785
Bulgaria	2021	0.768151
Bungoma	2021	0.496725
Burkina Faso	2021	0.285118
Burundi	2021	0.289374
Bury	2021	0.830089
Bushehr	2021	0.708419
Busia	2021	0.477665
C?te d'Ivoire	2021	0.425942
Cabo Verde	2021	0.533535
Calderdale	2021	0.837864
California	2021	0.870215
Cambodia	2021	0.473621
Cambridgeshire	2021	0.888028
Camden	2021	0.936475
Cameroon	2021	0.479691
Campeche	2021	0.665363
Canada	2021	0.873171
Caribbean	2021	0.642003
Ceará	2021	0.568666
Central African Republic	2021	0.309168
Central Asia	2021	0.675164
Central Bedfordshire	2021	0.852255
Central Europe	2021	0.796244
Central Europe, Eastern Europe, and Central Asia	2021	0.769466
Central Java	2021	0.613389
Central Kalimantan	2021	0.638994
Central Latin America	2021	0.640685
Central Sub-Saharan Africa	2021	0.472256
Central Sulawesi	2021	0.616254
Chad	2021	0.240436
Chahar Mahaal and Bakhtiari	2021	0.677989
Cheshire East	2021	0.884755
Cheshire West and Chester	2021	0.871178
Chhattisgarh	2021	0.535089
Chiapas	2021	0.569941
Chiba	2021	0.861293
Chihuahua	2021	0.673387
Chile	2021	0.771515
China	2021	0.72163
Coahuila	2021	0.677563
Colima	2021	0.699117
Colombia	2021	0.655443
Colorado	2021	0.876655
Comoros	2021	0.475979
Congo	2021	0.583075
Connecticut	2021	0.903108
Cook Islands	2021	0.77911
Cornwall	2021	0.839769
Costa Rica	2021	0.70034
County Durham	2021	0.812277
Coventry	2021	0.848618
Croatia	2021	0.798341
Croydon	2021	0.852066
Cuba	2021	0.66873
Cumbria	2021	0.843467
Cyprus	2021	0.835631
Czechia	2021	0.82845
Darlington	2021	0.837204
Delaware	2021	0.866366
Delhi	2021	0.727201
Democratic People's Republic of Korea	2021	0.569855
Democratic Republic of the Congo	2021	0.38318
Denmark	2021	0.896424
Derby	2021	0.846011
Derbyshire	2021	0.824238
Devon	2021	0.855376
Dire Dawa	2021	0.540669
District of Columbia	2021	0.905965
Distrito Federal	2021	0.776017
Djibouti	2021	0.487958
Dominica	2021	0.746967
Dominican Republic	2021	0.619388
Doncaster	2021	0.795614
Dorset	2021	0.851615
Dudley	2021	0.804165
Durango	2021	0.639325
Ealing	2021	0.882729
East Asia	2021	0.725705
East Azarbayejan	2021	0.668193
East Java	2021	0.645517
East Kalimantan	2021	0.759294
East Midlands	2021	0.835856
East Nusa Tenggara	2021	0.549451
East of England	2021	0.856408
East Riding of Yorkshire	2021	0.835732
East Sussex	2021	0.839595
Eastern Cape	2021	0.617205
Eastern Europe	2021	0.802851
Eastern Sub-Saharan Africa	2021	0.409721
Ecuador	2021	0.661017
Egypt	2021	0.606787
Ehime	2021	0.843502
El Salvador	2021	0.563775
Elgeyo-Marakwet	2021	0.526297
Embu	2021	0.547555
Enfield	2021	0.846461
England	2021	0.861437
Equatorial Guinea	2021	0.657857
Eritrea	2021	0.403864
Espírito Santo	2021	0.670193
Essex	2021	0.845491
Estonia	2021	0.844918
Eswatini	2021	0.58546
Ethiopia	2021	0.358823
Fars	2021	0.714831
Fiji	2021	0.675052
Finland	2021	0.859831
Florida	2021	0.861979
France	2021	0.838365
Free State	2021	0.677909
Fukui	2021	0.856143
Fukuoka	2021	0.858348
Fukushima	2021	0.840941
Gabon	2021	0.634691
Gambella	2021	0.45822
Gambia	2021	0.409714
Garissa	2021	0.321068
Gateshead	2021	0.830244
Gauteng	2021	0.735427
Georgia	2021	0.732474
Georgia	2021	0.846564
Germany	2021	0.902957
Ghana	2021	0.56493
Gifu	2021	0.853347
Gilan	2021	0.712319
Gilgit-Baltistan	2021	0.39755
Global	2021	0.665821
Gloucestershire	2021	0.871806
Goa	2021	0.723316
Goiás	2021	0.640934
Golestan	2021	0.656078
Gorontalo	2021	0.56999
Greater London	2021	0.904865
Greece	2021	0.791854
Greenland	2021	0.82621
Greenwich	2021	0.84608
Grenada	2021	0.668993
Guam	2021	0.803982
Guanajuato	2021	0.646374
Guatemala	2021	0.539972
Guerrero	2021	0.58485
Guinea	2021	0.336401
Guinea-Bissau	2021	0.35311
Gujarat	2021	0.621447
Gunma	2021	0.861111
Guyana	2021	0.650812
Hackney	2021	0.892946
Haiti	2021	0.448278
Halton	2021	0.836181
Hamadan	2021	0.666735
Hammersmith and Fulham	2021	0.935153
Hampshire	2021	0.87285
Harari	2021	0.538169
Haringey	2021	0.872085
Harrow	2021	0.860015
Hartlepool	2021	0.798878
Haryana	2021	0.628419
Havering	2021	0.834644
Hawaii	2021	0.869547
Herefordshire, County of	2021	0.84631
Hertfordshire	2021	0.887511
Hidalgo	2021	0.633478
High-income	2021	0.851885
High-income Asia Pacific	2021	0.876767
High-income North America	2021	0.863465
Hillingdon	2021	0.893138
Himachal Pradesh	2021	0.639517
Hiroshima	2021	0.869909
Hokkaidō	2021	0.843744
Homa Bay	2021	0.493872
Honduras	2021	0.513037
Hormozgan	2021	0.670331
Hounslow	2021	0.896995
Hungary	2021	0.790755
Hyōgo	2021	0.86817
Ibaraki	2021	0.859805
Iceland	2021	0.876362
Idaho	2021	0.836518
Ilam	2021	0.706195
Illinois	2021	0.879188
India	2021	0.575402
Indiana	2021	0.84286
Indonesia	2021	0.656868
Innlandet	2021	0.899754
Iowa	2021	0.864057
Iran (Islamic Republic of)	2021	0.697207
Iraq	2021	0.662626
Ireland	2021	0.873754
Isfahan	2021	0.709717
Ishikawa	2021	0.859379
Isiolo	2021	0.433967
Islamabad Capital Territory	2021	0.696195
Isle of Wight	2021	0.8264
Islington	2021	0.92474
Israel	2021	0.809012
Italy	2021	0.805774
Iwate	2021	0.83498
Jakarta	2021	0.799409
Jalisco	2021	0.675998
Jamaica	2021	0.683263
Jambi	2021	0.639564
Jammu & Kashmir and Ladakh	2021	0.608517
Japan	2021	0.871242
Jharkhand	2021	0.523351
Jordan	2021	0.725307
Kagawa	2021	0.857818
Kagoshima	2021	0.832047
Kajiado	2021	0.50697
Kakamega	2021	0.509529
Kanagawa	2021	0.882654
Kansas	2021	0.859384
Karnataka	2021	0.579088
Kazakhstan	2021	0.725144
Kensington and Chelsea	2021	0.946477
Kent	2021	0.845345
Kentucky	2021	0.821325
Kenya	2021	0.523768
Kerala	2021	0.664801
Kericho	2021	0.523573
Kerman	2021	0.668439
Kermanshah	2021	0.674466
Khorasan-e-Razavi	2021	0.669827
Khuzestan	2021	0.669588
Khyber Pakhtunkhwa	2021	0.450581
Kiambu	2021	0.59311
Kilifi	2021	0.486009
Kingston upon Hull, City of	2021	0.799932
Kingston upon Thames	2021	0.908698
Kiribati	2021	0.527187
Kirinyaga	2021	0.543014
Kirklees	2021	0.824208
Kisii	2021	0.544605
Kisumu	2021	0.544409
Kitui	2021	0.474749
Knowsley	2021	0.813672
Kōchi	2021	0.834906
Kohgiluyeh and Boyer-Ahmad	2021	0.693706
Kumamoto	2021	0.834537
Kurdistan	2021	0.642262
Kuwait	2021	0.846651
Kwale	2021	0.475138
KwaZulu-Natal	2021	0.660484
Kyōto	2021	0.876018
Kyrgyzstan	2021	0.603979
Laikipia	2021	0.575712
Lambeth	2021	0.916381
Lampung	2021	0.608871
Lamu	2021	0.503786
Lancashire	2021	0.841126
Lao People's Democratic Republic	2021	0.489136
Latin America and Caribbean	2021	0.646541
Latvia	2021	0.830664
Lebanon	2021	0.744746
Leeds	2021	0.868761
Leicester	2021	0.829067
Leicestershire	2021	0.851889
Lesotho	2021	0.510393
Lewisham	2021	0.857309
Liberia	2021	0.352442
Libya	2021	0.725771
Limpopo	2021	0.612288
Lincolnshire	2021	0.821364
Lithuania	2021	0.856484
Liverpool	2021	0.848438
Lorestan	2021	0.669118
Louisiana	2021	0.825346
Luton	2021	0.839717
Luxembourg	2021	0.884429
M?re og Romsdal	2021	0.907426
Machakos	2021	0.548036
Madagascar	2021	0.400247
Madhya Pradesh	2021	0.527211
Maharashtra	2021	0.635043
Maine	2021	0.865754
Makueni	2021	0.512569
Malawi	2021	0.384554
Malaysia	2021	0.742524
Maldives	2021	0.650887
Mali	2021	0.26858
Malta	2021	0.801585
Maluku	2021	0.580322
Manchester	2021	0.881429
Mandera	2021	0.238264
Manipur	2021	0.587154
Maranh?o	2021	0.49893
Markazi	2021	0.682844
Marsabit	2021	0.400182
Marshall Islands	2021	0.574091
Maryland	2021	0.889226
Massachusetts	2021	0.906621
Mato Grosso	2021	0.651186
Mato Grosso do Sul	2021	0.647533
Mauritania	2021	0.498945
Mauritius	2021	0.71826
Mazandaran	2021	0.72993
Medway	2021	0.820668
Meghalaya	2021	0.564436
Merton	2021	0.887734
Meru	2021	0.508216
Mexico	2021	0.664575
México	2021	0.681588
Mexico City	2021	0.759848
Michigan	2021	0.863971
Michoacán de Ocampo	2021	0.613082
Micronesia (Federated States of)	2021	0.587535
Middlesbrough	2021	0.801471
Mie	2021	0.860561
Migori	2021	0.472803
Milton Keynes	2021	0.887179
Minas Gerais	2021	0.652293
Minnesota	2021	0.887014
Mississippi	2021	0.810472
Missouri	2021	0.848169
Miyagi	2021	0.859887
Miyazaki	2021	0.82659
Mizoram	2021	0.623903
Mombasa	2021	0.596388
Monaco	2021	0.908263
Mongolia	2021	0.617622
Montana	2021	0.859108
Montenegro	2021	0.795801
Morelos	2021	0.670074
Morocco	2021	0.562698
Mozambique	2021	0.326463
Mpumalanga	2021	0.646057
Murang'a	2021	0.550869
Myanmar	2021	0.533901
Nagaland	2021	0.639447
Nagano	2021	0.858578
Nagasaki	2021	0.829214
Nairobi	2021	0.683722
Nakuru	2021	0.570045
Namibia	2021	0.617565
Nandi	2021	0.51628
Nara	2021	0.851652
Narok	2021	0.459103
Nauru	2021	0.625178
Nayarit	2021	0.658179
Nebraska	2021	0.865129
Nepal	2021	0.433175
Netherlands	2021	0.888464
Nevada	2021	0.847683
New Hampshire	2021	0.898264
New Jersey	2021	0.891922
New Mexico	2021	0.831717
New York	2021	0.885177
New Zealand	2021	0.849442
Newcastle upon Tyne	2021	0.872521
Newham	2021	0.841688
Nicaragua	2021	0.523958
Niger	2021	0.168073
Nigeria	2021	0.503391
Niigata	2021	0.845152
Niue	2021	0.726222
Nordland	2021	0.896942
Norfolk	2021	0.83731
North Africa and Middle East	2021	0.658225
North Africa and Middle East	2021	0.658225
North Carolina	2021	0.844445
North Dakota	2021	0.873032
North East England	2021	0.827273
North East Lincolnshire	2021	0.804838
North Kalimantan	2021	0.752987
North Khorasan	2021	0.65161
North Lincolnshire	2021	0.825905
North Macedonia	2021	0.75063
North Maluku	2021	0.562911
North Somerset	2021	0.859018
North Sulawesi	2021	0.650468
North Sumatra	2021	0.667026
North Tyneside	2021	0.836401
North West England	2021	0.844444
North Yorkshire	2021	0.856195
Northamptonshire	2021	0.839635
Northern Cape	2021	0.664141
Northern Ireland	2021	0.838532
Northern Mariana Islands	2021	0.771535
Northumberland	2021	0.823317
North-West	2021	0.652476
Norway	2021	0.916133
Nottingham	2021	0.858871
Nottinghamshire	2021	0.823008
Nuevo León	2021	0.710142
Nyamira	2021	0.589267
Nyandarua	2021	0.57611
Nyeri	2021	0.578787
Oaxaca	2021	0.589042
Oceania	2021	0.467445
Odisha	2021	0.550223
Ohio	2021	0.850513
ōita	2021	0.849282
Okayama	2021	0.86256
Okinawa	2021	0.821803
Oklahoma	2021	0.828663
Oldham	2021	0.798408
Oman	2021	0.773392
Oregon	2021	0.870178
Oromia	2021	0.335815
ōsaka	2021	0.876409
Oslo	2021	0.945692
Other Union Territories	2021	0.67344
Oxfordshire	2021	0.899476
Pakistan	2021	0.504029
Palau	2021	0.754047
Palestine	2021	0.631012
Panama	2021	0.708865
Papua	2021	0.645803
Papua New Guinea	2021	0.417797
Pará	2021	0.582134
Paraguay	2021	0.635718
Paraíba	2021	0.563868
Paraná	2021	0.674857
Pennsylvania	2021	0.872417
Pernambuco	2021	0.586764
Peru	2021	0.662054
Peterborough	2021	0.837874
Philippines	2021	0.651219
Piaui	2021	0.525243
Plymouth	2021	0.843308
Poland	2021	0.812043
Poole	2021	0.863494
Portsmouth	2021	0.865876
Portugal	2021	0.744152
Puebla	2021	0.622032
Puerto Rico	2021	0.825526
Punjab	2021	0.632136
Punjab	2021	0.5202
Qatar	2021	0.846861
Qazvin	2021	0.687654
Qom	2021	0.694076
Querétaro	2021	0.682558
Quintana Roo	2021	0.681069
Rajasthan	2021	0.532137
Reading	2021	0.905874
Redbridge	2021	0.850265
Redcar and Cleveland	2021	0.79837
Republic of Korea	2021	0.886675
Republic of Moldova	2021	0.732215
Rhode Island	2021	0.883893
Riau	2021	0.722785
Riau Islands	2021	0.747754
Richmond upon Thames	2021	0.932133
Rio de Janeiro	2021	0.716094
Rio Grande do Norte	2021	0.589855
Rio Grande do Sul	2021	0.693338
Rochdale	2021	0.802069
Rogaland	2021	0.915084
Romania	2021	0.768454
Rond?nia	2021	0.624855
Roraima	2021	0.621006
Rotherham	2021	0.804229
Russian Federation	2021	0.808536
Rutland	2021	0.852734
Rwanda	2021	0.435589
S?o Paulo	2021	0.713728
Saga	2021	0.834926
Saint Kitts and Nevis	2021	0.754987
Saint Lucia	2021	0.67251
Saint Vincent and the Grenadines	2021	0.637196
Saitama	2021	0.856371
Salford	2021	0.838699
Samburu	2021	0.378312
Samoa	2021	0.593393
San Luis Potosí	2021	0.646652
San Marino	2021	0.888005
Sandwell	2021	0.795722
Santa Catarina	2021	0.701341
Sao Tome and Principe	2021	0.505414
Saudi Arabia	2021	0.815143
Scotland	2021	0.852061
Sefton	2021	0.825842
Semnan	2021	0.723926
Senegal	2021	0.408054
Serbia	2021	0.792416
Sergipe	2021	0.59584
Seychelles	2021	0.730151
Sheffield	2021	0.854891
Shiga	2021	0.874323
Shimane	2021	0.838672
Shizuoka	2021	0.86545
Shropshire	2021	0.843219
Siaya	2021	0.476524
Sierra Leone	2021	0.358666
Sikkim	2021	0.62656
Sinaloa	2021	0.677165
Sindh	2021	0.512575
Singapore	2021	0.856098
Sistan and Baluchistan	2021	0.551306
Slough	2021	0.878557
Slovakia	2021	0.810611
Slovenia	2021	0.842431
Solihull	2021	0.872079
Solomon Islands	2021	0.42936
Somali	2021	0.268254
Somalia	2021	0.0776881
Somerset	2021	0.843404
Sonora	2021	0.71068
South Africa	2021	0.679627
South Asia	2021	0.557865
South Asia	2021	0.557865
South Carolina	2021	0.837719
South Dakota	2021	0.855721
South East England	2021	0.876067
South Gloucestershire	2021	0.884985
South Kalimantan	2021	0.623206
South Khorasan	2021	0.653125
South Sudan	2021	0.278371
South Sulawesi	2021	0.621135
South Sumatra	2021	0.645537
South Tyneside	2021	0.801073
South West England	2021	0.861467
Southampton	2021	0.861349
Southeast Asia	2021	0.649777
Southeast Asia, East Asia, and Oceania	2021	0.69885
Southeast Sulawesi	2021	0.615326
Southend-on-Sea	2021	0.825801
Southern Latin America	2021	0.735985
Southern Nations, Nationalities, and Peoples with Sidama and South West Regions	2021	0.355522
Southern Sub-Saharan Africa	2021	0.6422
Southwark	2021	0.91951
Spain	2021	0.769284
Sri Lanka	2021	0.701535
St Helens	2021	0.812215
Staffordshire	2021	0.82932
Stockholm	2021	0.916623
Stockport	2021	0.86172
Stockton-on-Tees	2021	0.830985
Stoke-on-Trent	2021	0.798243
Sub-Saharan Africa	2021	0.458587
Sudan	2021	0.54195
Suffolk	2021	0.841151
Sunderland	2021	0.819164
Suriname	2021	0.633666
Surrey	2021	0.904859
Sutton	2021	0.858422
Sweden	2021	0.88688
Sweden except Stockholm	2021	0.875151
Swindon	2021	0.867546
Switzerland	2021	0.933059
Syrian Arab Republic	2021	0.623004
Tabasco	2021	0.648728
Taita Taveta	2021	0.540981
Taiwan (Province of China)	2021	0.874747
Tajikistan	2021	0.541511
Tamaulipas	2021	0.682086
Tameside	2021	0.800547
Tamil Nadu	2021	0.630219
Tana River	2021	0.382845
Tehran	2021	0.776032
Telangana	2021	0.567957
Telford and Wrekin	2021	0.827342
Tennessee	2021	0.833033
Texas	2021	0.834783
Thailand	2021	0.682548
Tharaka Nithi	2021	0.52968
Thurrock	2021	0.819598
Tigray	2021	0.382184
Timor-Leste	2021	0.444668
Tlaxcala	2021	0.647822
Tocantins	2021	0.608588
Tochigi	2021	0.861186
Togo	2021	0.408534
Tokelau	2021	0.686426
Tokushima	2021	0.857486
Tōkyō	2021	0.92881
Tonga	2021	0.62635
Torbay	2021	0.813038
Tottori	2021	0.835957
Tower Hamlets	2021	0.904488
Toyama	2021	0.865181
Tr?ndelag	2021	0.915978
Trafford	2021	0.896754
Trans Nzoia	2021	0.548505
Trinidad and Tobago	2021	0.768763
Tripura	2021	0.559155
Troms og Finnmark	2021	0.905163
Tropical Latin America	2021	0.652442
Tunisia	2021	0.682432
Turkana	2021	0.373434
Türkiye	2021	0.712693
Turkmenistan	2021	0.682161
Tuvalu	2021	0.576621
Uasin Gishu	2021	0.567346
Uganda	2021	0.423261
Ukraine	2021	0.760774
United Arab Emirates	2021	0.849318
United Kingdom	2021	0.859
United Republic of Tanzania	2021	0.446568
United States of America	2021	0.862448
United States Virgin Islands	2021	0.821831
Uruguay	2021	0.719283
Utah	2021	0.854617
Uttar Pradesh	2021	0.52507
Uttarakhand	2021	0.659726
Uzbekistan	2021	0.662622
Vanuatu	2021	0.473101
Venezuela (Bolivarian Republic of)	2021	0.596513
Veracruz de Ignacio de la Llave	2021	0.628137
Vermont	2021	0.89
Vestfold og Telemark	2021	0.907307
Vestland	2021	0.917596
Viet Nam	2021	0.627934
Vihiga	2021	0.52309
Viken	2021	0.914693
Virginia	2021	0.88012
Wajir	2021	0.25205
Wakayama	2021	0.847037
Wakefield	2021	0.806811
Wales	2021	0.834279
Walsall	2021	0.792529
Waltham Forest	2021	0.84051
Wandsworth	2021	0.924241
Warrington	2021	0.878756
Warwickshire	2021	0.866673
Washington	2021	0.877585
West Azarbayejan	2021	0.627112
West Bengal	2021	0.554094
West Berkshire	2021	0.897757
West Java	2021	0.643677
West Kalimantan	2021	0.586122
West Midlands	2021	0.835865
West Nusa Tenggara	2021	0.587035
West Papua	2021	0.675126
West Pokot	2021	0.444121
West Sulawesi	2021	0.575657
West Sumatra	2021	0.665764
West Sussex	2021	0.864792
West Virginia	2021	0.817714
Western Cape	2021	0.718533
Western Europe	2021	0.848726
Western Sub-Saharan Africa	2021	0.446023
Westminster	2021	0.937199
Wigan	2021	0.806852
Wiltshire	2021	0.859466
Windsor and Maidenhead	2021	0.915818
Wirral	2021	0.819316
Wisconsin	2021	0.871726
Wokingham	2021	0.911659
Wolverhampton	2021	0.81239
Worcestershire	2021	0.843611
Wyoming	2021	0.862149
Yamagata	2021	0.837933
Yamaguchi	2021	0.856256
Yamanashi	2021	0.857783
Yazd	2021	0.713344
Yemen	2021	0.450376
Yogyakarta	2021	0.67543
York	2021	0.888739
Yorkshire and the Humber	2021	0.83746
Yucatán	2021	0.653051
Zacatecas	2021	0.634774
Zambia	2021	0.505949
Zanjan	2021	0.661729
Zimbabwe	2021	0.473819
