# Supplementary material for: Global burden trends and menopause timing associations for gynecological and breast cancers in postmenopausal women
Source: iScience. 2026 Jun 1;29(6):115967. doi: 10.1016/j.isci.2026.115967 (PMC13253087; doi:10.1016/j.isci.2026.115967)
Supplement: Table S14. Summary of GWAS datasets used for exposure and outcome variables in the primary and validation Mendelian randomization analyses [file mmc15.xlsx]

## Sheet: Table S14
GWAS ID	Trait	Consortium	Year	Sample size	Ncase/Ncontrol	Number of SNPs	Population
ukb-b-17422	Age at menopause	MRC-IEU (Output from GWAS pipeline using Phesant derived variables from UKBiobank)	2018	143819	NA	9851867	European
ieu-a-1004	Age at menopause	ReproGen	2015	69360	NA	26414677	European
ieu-a-1168	Breast cancer	BCAC	2015	33832	15748/18084	13011123	European
ieu-a-1128	ER- Breast cancer	BCAC	2017	127442	21468/105974	10680257	European
ieu-a-1167	ER+ Breast cancer	BCAC	2015	22286	4202/18084	13011123	European
finn-b-C3_BREAST_HER2NEG	HER2- Breast cancer	FinnGen	2021	123579	7355/116224	16379784	European
ebi-a-GCST90018838	Endometrial cancer	Multi-cohort meta-analysis	2021	240027	2188/237839	24135295	European
ieu-a-1120	Ovarian cancer	OCAC	2017	66450	25509/40941	NA	European
ebi-a-GCST90018817	Cervical cancer	Multi-cohort meta-analysis	2021	239158	909/238249	24138337	European
Notes:​​ GWAS, genome-wide association study; MR, Mendelian randomization; SNP, single nucleotide polymorphism; ER, estrogen receptor; HER2, human epidermal growth factor receptor 2; NA, not available or not applicable.BCAC, Breast Cancer Association Consortium OCAC, Ovarian Cancer Association Consortium FinnGen, Finnish national biobank and genomics research project
a The "Sample size" column reports the total sample size of the GWAS. For binary traits (e.g., cancers), the "Ncase/Ncontrol" column reports the number of cases and controls; for continuous traits (e.g., Age at menopause), it is marked as NA.
Table S3b Summary of genome-wide association studies (GWAS) datasets used for validation analyses
