# Supplementary material for: Global burden trends and menopause timing associations for gynecological and breast cancers in postmenopausal women
Source: iScience. 2026 Jun 1;29(6):115967. doi: 10.1016/j.isci.2026.115967 (PMC13253087; doi:10.1016/j.isci.2026.115967)
Supplement: Table S15. Genetic instrumental variables for age at natural menopause derived from the UK Biobank GWAS (ukb-b-17422) used in the primary Mendelian randomization analysis [file mmc16.xlsx]

## Sheet: TableS15
chr.exposure	pos.exposure	SNP	effect_allele.exposure	other_allele.exposure	eaf.exposure	beta.exposure	se.exposure	pval.exposure
(A) Breast cancer
Final instrumental variable SNPs used for the Mendelian randomization analysis of age at natural menopause and breast cancer (n = 59).
12	66704225	rs75770066	G	A	0.030813	0.231048	0.0106265	8.09096e-105
8	37884310	rs28797500	C	T	0.777853	-0.0846069	0.00443452	3.80014e-81
12	10875928	rs77100210	C	A	0.051115	0.113128	0.008439	5.60015e-41
1	39358143	rs9438982	A	C	0.681683	-0.0471437	0.00394883	7.39946e-33
17	41173226	rs9915489	T	A	0.3405	0.043559	0.00390689	7.19946e-29
20	61289445	rs6011452	A	C	0.221177	-0.0490561	0.00444771	2.80027e-28
17	62479273	rs17650301	C	A	0.295896	-0.0401265	0.00403659	2.80027e-23
2	67531571	rs78385274	C	G	0.105585	-0.0593868	0.00600442	4.60045e-23
15	41446950	rs28629856	T	C	0.372906	-0.037397	0.00382654	1.50003e-22
13	61113739	rs4886238	A	G	0.327255	0.0379851	0.0039464	6.29941e-22
12	130823657	rs28416520	A	G	0.455502	-0.0356415	0.00372893	1.20005e-21
19	950694	rs349306	A	G	0.871745	0.0525066	0.00561478	8.60003e-21
2	171814750	rs4668354	G	C	0.624972	0.0347835	0.00380081	5.60015e-20
10	97826334	rs7087644	G	A	0.040862	-0.0839477	0.00931223	1.99986e-19
14	20938251	rs1760940	C	A	0.249675	-0.0380724	0.00426482	4.40048e-19
17	5330186	rs11650324	G	A	0.223193	0.0390919	0.00443178	1.10002e-18
20	61533039	rs10854167	C	G	0.21285	-0.0394814	0.0045064	1.9002e-18
1	180949131	rs4495657	C	T	0.59515	0.0328462	0.00376043	2.39994e-18
10	131590300	rs728900	A	T	0.422089	-0.0317053	0.00375738	3.19963e-17
3	183562925	rs10937153	A	G	0.240679	0.0360705	0.00432513	7.39946e-17
19	56317058	rs299168	A	G	0.097587	0.0506456	0.00628843	8.00018e-16
10	70224532	rs10998203	G	C	0.203589	-0.0360969	0.00458046	3.29989e-15
16	88531861	rs4782369	C	G	0.325618	0.0300142	0.00392749	2.09991e-14
2	152280246	rs4491723	G	A	0.26152	0.0310704	0.00418072	1.10002e-13
16	33892028	rs12444283	G	C	0.495379	-0.0289439	0.00396012	2.70023e-13
7	5448087	rs7778113	T	G	0.345864	0.0279687	0.0039179	9.3994e-13
4	100934530	rs9307242	C	T	0.354717	-0.0271568	0.00382072	1.20005e-12
2	135682208	rs7589040	T	C	0.209818	-0.0315167	0.00449719	2.39994e-12
19	3933314	rs2304192	G	A	0.674873	-0.0281824	0.00404022	2.99985e-12
3	135939586	rs9818740	A	G	0.274865	-0.0278441	0.00413884	1.69981e-11
20	66370	rs6054257	A	G	0.792946	0.0306724	0.00456205	1.80011e-11
12	66649478	rs184540366	T	G	0.022361	-0.0848094	0.012884	4.60045e-11
9	32975210	rs10813912	G	A	0.623209	0.0248784	0.00380188	6.00067e-11
20	25282967	rs746748	T	C	0.068678	0.0474397	0.00728581	7.50067e-11
17	55363674	rs3803756	T	A	0.640107	-0.0247507	0.00384048	1.2e-10
14	34985658	rs17856037	T	C	0.025275	-0.0739792	0.0117329	2.90001e-10
3	126160601	rs4679121	T	C	0.104812	-0.038058	0.00604834	3.09999e-10
6	160120799	rs6912979	C	T	0.28336	-0.0255493	0.00409197	4.30002e-10
16	9210373	rs8045589	T	A	0.486707	-0.0225953	0.0036951	9.69996e-10
8	103636045	rs77952879	C	G	0.078277	-0.0421247	0.00694851	1.29999e-09
10	126680627	rs61870304	G	A	0.114382	-0.0368462	0.00611348	1.7e-09
10	13208912	rs74701710	A	G	0.056067	-0.0483435	0.00803605	1.79999e-09
7	50514904	rs62445870	T	C	0.022584	0.0745712	0.012408	1.89998e-09
4	13571901	rs7661090	T	C	0.106995	-0.0352894	0.0059614	3.2e-09
8	48926264	rs7845046	A	T	0.948961	-0.0492105	0.0083836	4.39997e-09
3	44286015	rs17646517	G	C	0.023116	-0.0715967	0.0122548	5.1e-09
15	63819427	rs55848327	A	G	0.768098	0.0251522	0.00437233	8.79995e-09
16	9069331	rs17680522	G	A	0.292256	0.0231515	0.00406147	1.2e-08
6	111537016	rs78080415	C	T	0.144619	0.0298435	0.00524617	1.29999e-08
22	22336708	rs9607474	T	C	0.117784	-0.032426	0.00573242	1.5e-08
6	16278390	rs4716056	G	A	0.373622	0.0214312	0.00379142	1.6e-08
1	246930564	rs7779	C	G	0.072772	0.0398625	0.00707203	1.7e-08
19	33464225	rs73037453	T	C	0.190997	-0.0264143	0.00468736	1.7e-08
10	101970997	rs6584351	G	A	0.511463	0.0204696	0.00367696	2.59998e-08
15	42127734	rs2241522	G	A	0.338832	-0.0216094	0.0038967	2.90001e-08
19	56452144	rs394448	C	G	0.515449	-0.020456	0.00370034	3.2e-08
4	25408838	rs34811474	A	G	0.231433	-0.0238895	0.0043662	4.49997e-08
2	216958369	rs6736096	C	T	0.51589	0.0201113	0.00368295	4.70002e-08
4	155690081	rs156520	A	C	0.285356	0.0224571	0.0041173	4.90004e-08
19	3933314	rs2304192	G	A	0.674873	-0.0281824	0.00404022	2.99985e-12
1	244613791	rs6667957	C	T	0.43005	-0.0259762	0.00374996	4.30031e-12
3	135939586	rs9818740	A	G	0.274865	-0.0278441	0.00413884	1.69981e-11
20	66370	rs6054257	A	G	0.792946	0.0306724	0.00456205	1.80011e-11
5	154259633	rs2688189	C	T	0.083892	0.0439242	0.00663474	3.59998e-11
12	66649478	rs184540366	T	G	0.022361	-0.0848094	0.012884	4.60045e-11
9	32975210	rs10813912	G	A	0.623209	0.0248784	0.00380188	6.00067e-11
20	25282967	rs746748	T	C	0.068678	0.0474397	0.00728581	7.50067e-11
6	31229404	rs2524119	C	T	0.548225	0.0237527	0.00368586	1.2e-10
7	128692710	rs6961014	G	C	0.787705	-0.029044	0.00451308	1.2e-10
17	55363674	rs3803756	T	A	0.640107	-0.0247507	0.00384048	1.2e-10
1	169732743	rs12132692	T	C	0.095686	0.0402635	0.00626821	1.29999e-10
7	56162172	rs4049337	C	G	0.698593	-0.0257386	0.00401737	1.5e-10
1	149815740	rs72708144	C	T	0.041604	0.0587965	0.00921141	1.7e-10
3	156397174	rs345985	T	C	0.41955	-0.0238739	0.00374945	1.89998e-10
3	50174197	rs2624847	T	G	0.743348	0.0268408	0.00422243	2.1e-10
8	129621777	rs6470643	C	A	0.217487	-0.0282893	0.0044663	2.39999e-10
14	34985658	rs17856037	T	C	0.025275	-0.0739792	0.0117329	2.90001e-10
3	126160601	rs4679121	T	C	0.104812	-0.038058	0.00604834	3.09999e-10
20	48501351	rs536092	T	C	0.382668	0.0238492	0.00381037	3.89996e-10
6	160120799	rs6912979	C	T	0.28336	-0.0255493	0.00409197	4.30002e-10
2	203425475	rs6435156	T	C	0.255236	-0.0263107	0.0042185	4.49997e-10
16	9210373	rs8045589	T	A	0.486707	-0.0225953	0.0036951	9.69996e-10
8	81754701	rs7827991	A	C	0.078386	0.041731	0.00688397	1.29999e-09
8	103636045	rs77952879	C	G	0.078277	-0.0421247	0.00694851	1.29999e-09
3	9008174	rs507926	C	T	0.833471	0.0298505	0.00494009	1.5e-09
10	126680627	rs61870304	G	A	0.114382	-0.0368462	0.00611348	1.7e-09
15	86302283	rs888368	G	A	0.505234	0.0221884	0.00368454	1.7e-09
10	13208912	rs74701710	A	G	0.056067	-0.0483435	0.00803605	1.79999e-09
7	50514904	rs62445870	T	C	0.022584	0.0745712	0.012408	1.89998e-09
22	29127412	rs9613667	C	A	0.348026	-0.0232454	0.00387681	2e-09
2	32579999	rs58387006	C	A	0.223131	0.0263152	0.00443048	2.90001e-09
4	13571901	rs7661090	T	C	0.106995	-0.0352894	0.0059614	3.2e-09
13	32968810	rs11571818	C	T	0.009415	-0.112885	0.0190859	3.29997e-09
8	48926264	rs7845046	A	T	0.948961	-0.0492105	0.0083836	4.39997e-09
11	9469792	rs1020622	G	C	0.425046	0.0218648	0.00373281	4.70002e-09
3	44286015	rs17646517	G	C	0.023116	-0.0715967	0.0122548	5.1e-09
1	43137280	rs12046563	G	A	0.239078	-0.0251841	0.0043189	5.49997e-09
1	6701978	rs200448	C	T	0.568616	-0.0214999	0.00372895	8.10009e-09
15	63819427	rs55848327	A	G	0.768098	0.0251522	0.00437233	8.79995e-09
5	141675985	rs10476835	A	G	0.48716	0.0211285	0.00369077	1e-08
6	29918587	rs1655907	C	T	0.844827	-0.0290465	0.00508668	1.09999e-08
16	9069331	rs17680522	G	A	0.292256	0.0231515	0.00406147	1.2e-08
19	46865945	rs12609254	T	C	0.10754	-0.0338934	0.00594874	1.2e-08
6	111537016	rs78080415	C	T	0.144619	0.0298435	0.00524617	1.29999e-08
22	22336708	rs9607474	T	C	0.117784	-0.032426	0.00573242	1.5e-08
6	16278390	rs4716056	G	A	0.373622	0.0214312	0.00379142	1.6e-08
1	246930564	rs7779	C	G	0.072772	0.0398625	0.00707203	1.7e-08
19	33464225	rs73037453	T	C	0.190997	-0.0264143	0.00468736	1.7e-08
10	101970997	rs6584351	G	A	0.511463	0.0204696	0.00367696	2.59998e-08
15	42127734	rs2241522	G	A	0.338832	-0.0216094	0.0038967	2.90001e-08
19	56452144	rs394448	C	G	0.515449	-0.020456	0.00370034	3.2e-08
4	25408838	rs34811474	A	G	0.231433	-0.0238895	0.0043662	4.49997e-08
2	216958369	rs6736096	C	T	0.51589	0.0201113	0.00368295	4.70002e-08
4	155690081	rs156520	A	C	0.285356	0.0224571	0.0041173	4.90004e-08
(B) Cervical cancer
Final instrumental variable SNPs used for the Mendelian randomization analysis of age at natural menopause and cervical cancer (n = 82).
19	55827175	rs34962991	A	G	0.363977	-0.0983543	0.00383238	2.89734e-145
12	66704225	rs75770066	G	A	0.030813	0.231048	0.0106265	8.09096e-105
8	37884310	rs28797500	C	T	0.777853	-0.0846069	0.00443452	3.80014e-81
4	84400330	rs1565909	T	C	0.4874	0.0623334	0.00368522	3.50026e-64
12	10875928	rs77100210	C	A	0.051115	0.113128	0.008439	5.60015e-41
6	10887253	rs9358956	C	G	0.828667	-0.0658709	0.00494254	1.59993e-40
4	185746088	rs12503643	T	G	0.397102	0.0467221	0.00376808	2.60016e-35
1	39358143	rs9438982	A	C	0.681683	-0.0471437	0.00394883	7.39946e-33
15	89781855	rs9788714	A	G	0.381174	-0.0429278	0.00380771	1.80011e-29
17	41173226	rs9915489	T	A	0.3405	0.043559	0.00390689	7.19946e-29
20	61289445	rs6011452	A	C	0.221177	-0.0490561	0.00444771	2.80027e-28
17	62479273	rs17650301	C	A	0.295896	-0.0401265	0.00403659	2.80027e-23
2	67531571	rs78385274	C	G	0.105585	-0.0593868	0.00600442	4.60045e-23
15	41446950	rs28629856	T	C	0.372906	-0.037397	0.00382654	1.50003e-22
13	61113739	rs4886238	A	G	0.327255	0.0379851	0.0039464	6.29941e-22
12	130823657	rs28416520	A	G	0.455502	-0.0356415	0.00372893	1.20005e-21
4	48690408	rs6830848	T	G	0.469038	-0.0347717	0.00368223	3.59998e-21
19	950694	rs349306	A	G	0.871745	0.0525066	0.00561478	8.60003e-21
2	171814750	rs4668354	G	C	0.624972	0.0347835	0.00380081	5.60015e-20
10	97826334	rs7087644	G	A	0.040862	-0.0839477	0.00931223	1.99986e-19
5	6740468	rs377137	G	T	0.34674	-0.0347749	0.00386174	2.19989e-19
16	89789898	rs6500437	C	T	0.315452	-0.0354601	0.00397468	4.60045e-19
1	46680167	rs55707872	C	A	0.314362	0.0353746	0.00397578	5.70033e-19
17	5330186	rs11650324	G	A	0.223193	0.0390919	0.00443178	1.10002e-18
20	61533039	rs10854167	C	G	0.21285	-0.0394814	0.0045064	1.9002e-18
1	180949131	rs4495657	C	T	0.59515	0.0328462	0.00376043	2.39994e-18
10	131590300	rs728900	A	T	0.422089	-0.0317053	0.00375738	3.19963e-17
3	183562925	rs10937153	A	G	0.240679	0.0360705	0.00432513	7.39946e-17
7	144096158	rs112190116	T	C	0.011146	0.142691	0.0175968	5.10035e-16
19	56317058	rs299168	A	G	0.097587	0.0506456	0.00628843	8.00018e-16
10	70224532	rs10998203	G	C	0.203589	-0.0360969	0.00458046	3.29989e-15
16	88531861	rs4782369	C	G	0.325618	0.0300142	0.00392749	2.09991e-14
2	152280246	rs4491723	G	A	0.26152	0.0310704	0.00418072	1.10002e-13
16	33892028	rs12444283	G	C	0.495379	-0.0289439	0.00396012	2.70023e-13
2	121146501	rs72827480	C	T	0.402064	0.0270835	0.00376142	6.00067e-13
7	5448087	rs7778113	T	G	0.345864	0.0279687	0.0039179	9.3994e-13
4	100934530	rs9307242	C	T	0.354717	-0.0271568	0.00382072	1.20005e-12
2	135682208	rs7589040	T	C	0.209818	-0.0315167	0.00449719	2.39994e-12
7	105994726	rs2519673	A	G	0.631019	-0.0267774	0.00381997	2.39994e-12
7	99785765	rs74742883	G	T	0.218286	-0.0310808	0.00445473	2.99985e-12
19	3933314	rs2304192	G	A	0.674873	-0.0281824	0.00404022	2.99985e-12
3	135939586	rs9818740	A	G	0.274865	-0.0278441	0.00413884	1.69981e-11
20	66370	rs6054257	A	G	0.792946	0.0306724	0.00456205	1.80011e-11
5	154259633	rs2688189	C	T	0.083892	0.0439242	0.00663474	3.59998e-11
12	66649478	rs184540366	T	G	0.022361	-0.0848094	0.012884	4.60045e-11
9	32975210	rs10813912	G	A	0.623209	0.0248784	0.00380188	6.00067e-11
20	25282967	rs746748	T	C	0.068678	0.0474397	0.00728581	7.50067e-11
7	128692710	rs6961014	G	C	0.787705	-0.029044	0.00451308	1.2e-10
17	55363674	rs3803756	T	A	0.640107	-0.0247507	0.00384048	1.2e-10
7	56162172	rs4049337	C	G	0.698593	-0.0257386	0.00401737	1.5e-10
1	149815740	rs72708144	C	T	0.041604	0.0587965	0.00921141	1.7e-10
14	34985658	rs17856037	T	C	0.025275	-0.0739792	0.0117329	2.90001e-10
3	126160601	rs4679121	T	C	0.104812	-0.038058	0.00604834	3.09999e-10
20	48501351	rs536092	T	C	0.382668	0.0238492	0.00381037	3.89996e-10
6	160120799	rs6912979	C	T	0.28336	-0.0255493	0.00409197	4.30002e-10
16	9210373	rs8045589	T	A	0.486707	-0.0225953	0.0036951	9.69996e-10
8	81754701	rs7827991	A	C	0.078386	0.041731	0.00688397	1.29999e-09
8	103636045	rs77952879	C	G	0.078277	-0.0421247	0.00694851	1.29999e-09
10	126680627	rs61870304	G	A	0.114382	-0.0368462	0.00611348	1.7e-09
15	86302283	rs888368	G	A	0.505234	0.0221884	0.00368454	1.7e-09
10	13208912	rs74701710	A	G	0.056067	-0.0483435	0.00803605	1.79999e-09
7	50514904	rs62445870	T	C	0.022584	0.0745712	0.012408	1.89998e-09
4	13571901	rs7661090	T	C	0.106995	-0.0352894	0.0059614	3.2e-09
13	32968810	rs11571818	C	T	0.009415	-0.112885	0.0190859	3.29997e-09
8	48926264	rs7845046	A	T	0.948961	-0.0492105	0.0083836	4.39997e-09
11	9469792	rs1020622	G	C	0.425046	0.0218648	0.00373281	4.70002e-09
3	44286015	rs17646517	G	C	0.023116	-0.0715967	0.0122548	5.1e-09
1	43137280	rs12046563	G	A	0.239078	-0.0251841	0.0043189	5.49997e-09
15	63819427	rs55848327	A	G	0.768098	0.0251522	0.00437233	8.79995e-09
5	141675985	rs10476835	A	G	0.48716	0.0211285	0.00369077	1e-08
16	9069331	rs17680522	G	A	0.292256	0.0231515	0.00406147	1.2e-08
6	111537016	rs78080415	C	T	0.144619	0.0298435	0.00524617	1.29999e-08
22	22336708	rs9607474	T	C	0.117784	-0.032426	0.00573242	1.5e-08
6	16278390	rs4716056	G	A	0.373622	0.0214312	0.00379142	1.6e-08
1	246930564	rs7779	C	G	0.072772	0.0398625	0.00707203	1.7e-08
19	33464225	rs73037453	T	C	0.190997	-0.0264143	0.00468736	1.7e-08
10	101970997	rs6584351	G	A	0.511463	0.0204696	0.00367696	2.59998e-08
15	42127734	rs2241522	G	A	0.338832	-0.0216094	0.0038967	2.90001e-08
19	56452144	rs394448	C	G	0.515449	-0.020456	0.00370034	3.2e-08
4	25408838	rs34811474	A	G	0.231433	-0.0238895	0.0043662	4.49997e-08
2	216958369	rs6736096	C	T	0.51589	0.0201113	0.00368295	4.70002e-08
4	155690081	rs156520	A	C	0.285356	0.0224571	0.0041173	4.90004e-08
(C) Endometrial cancer
Final instrumental variable SNPs used for the Mendelian randomization analysis of age at natural menopause and endometrial cancer (n = 82).
19	55827175	rs34962991	A	G	0.363977	-0.0983543	0.00383238	2.89734e-145
12	66704225	rs75770066	G	A	0.030813	0.231048	0.0106265	8.09096e-105
8	37884310	rs28797500	C	T	0.777853	-0.0846069	0.00443452	3.80014e-81
4	84400330	rs1565909	T	C	0.4874	0.0623334	0.00368522	3.50026e-64
12	10875928	rs77100210	C	A	0.051115	0.113128	0.008439	5.60015e-41
6	10887253	rs9358956	C	G	0.828667	-0.0658709	0.00494254	1.59993e-40
4	185746088	rs12503643	T	G	0.397102	0.0467221	0.00376808	2.60016e-35
1	39358143	rs9438982	A	C	0.681683	-0.0471437	0.00394883	7.39946e-33
15	89781855	rs9788714	A	G	0.381174	-0.0429278	0.00380771	1.80011e-29
17	41173226	rs9915489	T	A	0.3405	0.043559	0.00390689	7.19946e-29
20	61289445	rs6011452	A	C	0.221177	-0.0490561	0.00444771	2.80027e-28
17	62479273	rs17650301	C	A	0.295896	-0.0401265	0.00403659	2.80027e-23
2	67531571	rs78385274	C	G	0.105585	-0.0593868	0.00600442	4.60045e-23
15	41446950	rs28629856	T	C	0.372906	-0.037397	0.00382654	1.50003e-22
13	61113739	rs4886238	A	G	0.327255	0.0379851	0.0039464	6.29941e-22
12	130823657	rs28416520	A	G	0.455502	-0.0356415	0.00372893	1.20005e-21
4	48690408	rs6830848	T	G	0.469038	-0.0347717	0.00368223	3.59998e-21
19	950694	rs349306	A	G	0.871745	0.0525066	0.00561478	8.60003e-21
2	171814750	rs4668354	G	C	0.624972	0.0347835	0.00380081	5.60015e-20
10	97826334	rs7087644	G	A	0.040862	-0.0839477	0.00931223	1.99986e-19
5	6740468	rs377137	G	T	0.34674	-0.0347749	0.00386174	2.19989e-19
14	20938251	rs1760940	C	A	0.249675	-0.0380724	0.00426482	4.40048e-19
16	89789898	rs6500437	C	T	0.315452	-0.0354601	0.00397468	4.60045e-19
1	46680167	rs55707872	C	A	0.314362	0.0353746	0.00397578	5.70033e-19
17	5330186	rs11650324	G	A	0.223193	0.0390919	0.00443178	1.10002e-18
20	61533039	rs10854167	C	G	0.21285	-0.0394814	0.0045064	1.9002e-18
1	180949131	rs4495657	C	T	0.59515	0.0328462	0.00376043	2.39994e-18
10	131590300	rs728900	A	T	0.422089	-0.0317053	0.00375738	3.19963e-17
3	183562925	rs10937153	A	G	0.240679	0.0360705	0.00432513	7.39946e-17
7	144096158	rs112190116	T	C	0.011146	0.142691	0.0175968	5.10035e-16
19	56317058	rs299168	A	G	0.097587	0.0506456	0.00628843	8.00018e-16
10	70224532	rs10998203	G	C	0.203589	-0.0360969	0.00458046	3.29989e-15
2	152280246	rs4491723	G	A	0.26152	0.0310704	0.00418072	1.10002e-13
16	33892028	rs12444283	G	C	0.495379	-0.0289439	0.00396012	2.70023e-13
2	121146501	rs72827480	C	T	0.402064	0.0270835	0.00376142	6.00067e-13
7	5448087	rs7778113	T	G	0.345864	0.0279687	0.0039179	9.3994e-13
4	100934530	rs9307242	C	T	0.354717	-0.0271568	0.00382072	1.20005e-12
2	135682208	rs7589040	T	C	0.209818	-0.0315167	0.00449719	2.39994e-12
7	105994726	rs2519673	A	G	0.631019	-0.0267774	0.00381997	2.39994e-12
7	99785765	rs74742883	G	T	0.218286	-0.0310808	0.00445473	2.99985e-12
19	3933314	rs2304192	G	A	0.674873	-0.0281824	0.00404022	2.99985e-12
3	135939586	rs9818740	A	G	0.274865	-0.0278441	0.00413884	1.69981e-11
20	66370	rs6054257	A	G	0.792946	0.0306724	0.00456205	1.80011e-11
5	154259633	rs2688189	C	T	0.083892	0.0439242	0.00663474	3.59998e-11
12	66649478	rs184540366	T	G	0.022361	-0.0848094	0.012884	4.60045e-11
9	32975210	rs10813912	G	A	0.623209	0.0248784	0.00380188	6.00067e-11
20	25282967	rs746748	T	C	0.068678	0.0474397	0.00728581	7.50067e-11
7	128692710	rs6961014	G	C	0.787705	-0.029044	0.00451308	1.2e-10
17	55363674	rs3803756	T	A	0.640107	-0.0247507	0.00384048	1.2e-10
7	56162172	rs4049337	C	G	0.698593	-0.0257386	0.00401737	1.5e-10
1	149815740	rs72708144	C	T	0.041604	0.0587965	0.00921141	1.7e-10
14	34985658	rs17856037	T	C	0.025275	-0.0739792	0.0117329	2.90001e-10
3	126160601	rs4679121	T	C	0.104812	-0.038058	0.00604834	3.09999e-10
20	48501351	rs536092	T	C	0.382668	0.0238492	0.00381037	3.89996e-10
6	160120799	rs6912979	C	T	0.28336	-0.0255493	0.00409197	4.30002e-10
16	9210373	rs8045589	T	A	0.486707	-0.0225953	0.0036951	9.69996e-10
8	81754701	rs7827991	A	C	0.078386	0.041731	0.00688397	1.29999e-09
8	103636045	rs77952879	C	G	0.078277	-0.0421247	0.00694851	1.29999e-09
10	126680627	rs61870304	G	A	0.114382	-0.0368462	0.00611348	1.7e-09
15	86302283	rs888368	G	A	0.505234	0.0221884	0.00368454	1.7e-09
10	13208912	rs74701710	A	G	0.056067	-0.0483435	0.00803605	1.79999e-09
7	50514904	rs62445870	T	C	0.022584	0.0745712	0.012408	1.89998e-09
4	13571901	rs7661090	T	C	0.106995	-0.0352894	0.0059614	3.2e-09
13	32968810	rs11571818	C	T	0.009415	-0.112885	0.0190859	3.29997e-09
8	48926264	rs7845046	A	T	0.948961	-0.0492105	0.0083836	4.39997e-09
11	9469792	rs1020622	G	C	0.425046	0.0218648	0.00373281	4.70002e-09
3	44286015	rs17646517	G	C	0.023116	-0.0715967	0.0122548	5.1e-09
1	43137280	rs12046563	G	A	0.239078	-0.0251841	0.0043189	5.49997e-09
15	63819427	rs55848327	A	G	0.768098	0.0251522	0.00437233	8.79995e-09
5	141675985	rs10476835	A	G	0.48716	0.0211285	0.00369077	1e-08
16	9069331	rs17680522	G	A	0.292256	0.0231515	0.00406147	1.2e-08
6	111537016	rs78080415	C	T	0.144619	0.0298435	0.00524617	1.29999e-08
22	22336708	rs9607474	T	C	0.117784	-0.032426	0.00573242	1.5e-08
6	16278390	rs4716056	G	A	0.373622	0.0214312	0.00379142	1.6e-08
1	246930564	rs7779	C	G	0.072772	0.0398625	0.00707203	1.7e-08
19	33464225	rs73037453	T	C	0.190997	-0.0264143	0.00468736	1.7e-08
10	101970997	rs6584351	G	A	0.511463	0.0204696	0.00367696	2.59998e-08
15	42127734	rs2241522	G	A	0.338832	-0.0216094	0.0038967	2.90001e-08
19	56452144	rs394448	C	G	0.515449	-0.020456	0.00370034	3.2e-08
4	25408838	rs34811474	A	G	0.231433	-0.0238895	0.0043662	4.49997e-08
2	216958369	rs6736096	C	T	0.51589	0.0201113	0.00368295	4.70002e-08
4	155690081	rs156520	A	C	0.285356	0.0224571	0.0041173	4.90004e-08
(D) Ovarian cancer
Final instrumental variable SNPs used for the Mendelian randomization analysis of age at natural menopause and ovarian cancer (n = 72).
19	55827175	rs34962991	A	G	0.363977	-0.0983543	0.00383238	2.89734e-145
12	66704225	rs75770066	G	A	0.030813	0.231048	0.0106265	8.09096e-105
8	37884310	rs28797500	C	T	0.777853	-0.0846069	0.00443452	3.80014e-81
4	84400330	rs1565909	T	C	0.4874	0.0623334	0.00368522	3.50026e-64
12	10875928	rs77100210	C	A	0.051115	0.113128	0.008439	5.60015e-41
4	185746088	rs12503643	T	G	0.397102	0.0467221	0.00376808	2.60016e-35
1	39358143	rs9438982	A	C	0.681683	-0.0471437	0.00394883	7.39946e-33
15	89781855	rs9788714	A	G	0.381174	-0.0429278	0.00380771	1.80011e-29
17	41173226	rs9915489	T	A	0.3405	0.043559	0.00390689	7.19946e-29
20	61289445	rs6011452	A	C	0.221177	-0.0490561	0.00444771	2.80027e-28
17	62479273	rs17650301	C	A	0.295896	-0.0401265	0.00403659	2.80027e-23
2	67531571	rs78385274	C	G	0.105585	-0.0593868	0.00600442	4.60045e-23
15	41446950	rs28629856	T	C	0.372906	-0.037397	0.00382654	1.50003e-22
13	61113739	rs4886238	A	G	0.327255	0.0379851	0.0039464	6.29941e-22
12	130823657	rs28416520	A	G	0.455502	-0.0356415	0.00372893	1.20005e-21
4	48690408	rs6830848	T	G	0.469038	-0.0347717	0.00368223	3.59998e-21
19	950694	rs349306	A	G	0.871745	0.0525066	0.00561478	8.60003e-21
2	171814750	rs4668354	G	C	0.624972	0.0347835	0.00380081	5.60015e-20
10	97826334	rs7087644	G	A	0.040862	-0.0839477	0.00931223	1.99986e-19
5	6740468	rs377137	G	T	0.34674	-0.0347749	0.00386174	2.19989e-19
16	89789898	rs6500437	C	T	0.315452	-0.0354601	0.00397468	4.60045e-19
1	46680167	rs55707872	C	A	0.314362	0.0353746	0.00397578	5.70033e-19
20	61533039	rs10854167	C	G	0.21285	-0.0394814	0.0045064	1.9002e-18
1	180949131	rs4495657	C	T	0.59515	0.0328462	0.00376043	2.39994e-18
3	183562925	rs10937153	A	G	0.240679	0.0360705	0.00432513	7.39946e-17
19	56317058	rs299168	A	G	0.097587	0.0506456	0.00628843	8.00018e-16
10	70224532	rs10998203	G	C	0.203589	-0.0360969	0.00458046	3.29989e-15
16	88531861	rs4782369	C	G	0.325618	0.0300142	0.00392749	2.09991e-14
2	152280246	rs4491723	G	A	0.26152	0.0310704	0.00418072	1.10002e-13
16	33892028	rs12444283	G	C	0.495379	-0.0289439	0.00396012	2.70023e-13
7	5448087	rs7778113	T	G	0.345864	0.0279687	0.0039179	9.3994e-13
4	100934530	rs9307242	C	T	0.354717	-0.0271568	0.00382072	1.20005e-12
2	135682208	rs7589040	T	C	0.209818	-0.0315167	0.00449719	2.39994e-12
7	105994726	rs2519673	A	G	0.631019	-0.0267774	0.00381997	2.39994e-12
7	99785765	rs74742883	G	T	0.218286	-0.0310808	0.00445473	2.99985e-12
19	3933314	rs2304192	G	A	0.674873	-0.0281824	0.00404022	2.99985e-12
3	135939586	rs9818740	A	G	0.274865	-0.0278441	0.00413884	1.69981e-11
20	66370	rs6054257	A	G	0.792946	0.0306724	0.00456205	1.80011e-11
5	154259633	rs2688189	C	T	0.083892	0.0439242	0.00663474	3.59998e-11
12	66649478	rs184540366	T	G	0.022361	-0.0848094	0.012884	4.60045e-11
9	32975210	rs10813912	G	A	0.623209	0.0248784	0.00380188	6.00067e-11
20	25282967	rs746748	T	C	0.068678	0.0474397	0.00728581	7.50067e-11
7	128692710	rs6961014	G	C	0.787705	-0.029044	0.00451308	1.2e-10
7	56162172	rs4049337	C	G	0.698593	-0.0257386	0.00401737	1.5e-10
1	149815740	rs72708144	C	T	0.041604	0.0587965	0.00921141	1.7e-10
14	34985658	rs17856037	T	C	0.025275	-0.0739792	0.0117329	2.90001e-10
3	126160601	rs4679121	T	C	0.104812	-0.038058	0.00604834	3.09999e-10
20	48501351	rs536092	T	C	0.382668	0.0238492	0.00381037	3.89996e-10
6	160120799	rs6912979	C	T	0.28336	-0.0255493	0.00409197	4.30002e-10
8	81754701	rs7827991	A	C	0.078386	0.041731	0.00688397	1.29999e-09
8	103636045	rs77952879	C	G	0.078277	-0.0421247	0.00694851	1.29999e-09
10	126680627	rs61870304	G	A	0.114382	-0.0368462	0.00611348	1.7e-09
15	86302283	rs888368	G	A	0.505234	0.0221884	0.00368454	1.7e-09
10	13208912	rs74701710	A	G	0.056067	-0.0483435	0.00803605	1.79999e-09
7	50514904	rs62445870	T	C	0.022584	0.0745712	0.012408	1.89998e-09
4	13571901	rs7661090	T	C	0.106995	-0.0352894	0.0059614	3.2e-09
13	32968810	rs11571818	C	T	0.009415	-0.112885	0.0190859	3.29997e-09
8	48926264	rs7845046	A	T	0.948961	-0.0492105	0.0083836	4.39997e-09
11	9469792	rs1020622	G	C	0.425046	0.0218648	0.00373281	4.70002e-09
3	44286015	rs17646517	G	C	0.023116	-0.0715967	0.0122548	5.1e-09
1	43137280	rs12046563	G	A	0.239078	-0.0251841	0.0043189	5.49997e-09
15	63819427	rs55848327	A	G	0.768098	0.0251522	0.00437233	8.79995e-09
5	141675985	rs10476835	A	G	0.48716	0.0211285	0.00369077	1e-08
6	111537016	rs78080415	C	T	0.144619	0.0298435	0.00524617	1.29999e-08
22	22336708	rs9607474	T	C	0.117784	-0.032426	0.00573242	1.5e-08
6	16278390	rs4716056	G	A	0.373622	0.0214312	0.00379142	1.6e-08
19	33464225	rs73037453	T	C	0.190997	-0.0264143	0.00468736	1.7e-08
15	42127734	rs2241522	G	A	0.338832	-0.0216094	0.0038967	2.90001e-08
19	56452144	rs394448	C	G	0.515449	-0.020456	0.00370034	3.2e-08
4	25408838	rs34811474	A	G	0.231433	-0.0238895	0.0043662	4.49997e-08
2	216958369	rs6736096	C	T	0.51589	0.0201113	0.00368295	4.70002e-08
4	155690081	rs156520	A	C	0.285356	0.0224571	0.0041173	4.90004e-08
Supplementary Table S4 presents the final sets of single-nucleotide polymorphisms (SNPs) used as instrumental variables in the Mendelian randomization analyses after stringent pleiotropy assessment. SNPs were retained only if they showed no genome-wide significant associations (P < 5 × 10⁻⁸) with the cancer outcomes or with key potential confounders based on trait annotations from the GWAS Catalo…
