# Supplementary material for: Global burden trends and menopause timing associations for gynecological and breast cancers in postmenopausal women
Source: iScience. 2026 Jun 1;29(6):115967. doi: 10.1016/j.isci.2026.115967 (PMC13253087; doi:10.1016/j.isci.2026.115967)
Supplement: Table S16. Genetic instrumental variables for age at natural menopause derived from the ReproGen consortium GWAS (ieu-a-1004) used in the validation Mendelian randomization analysis [file mmc17.xlsx]

## Sheet: TableS16
chr.exposure	pos.exposure	SNP	effect_allele.exposure	other_allele.exposure	eaf.exposure	beta.exposure	se.exposure	pval.exposure
(A) Breast cancer
Final instrumental variable SNPs used for the Mendelian randomization analysis of age at natural menopause and breast cancer (n = 26).
8	37980587	rs2720044	C	A	0.17	0.29	0.03	7.29962e-22
1	39380385	rs4246511	C	T	0.71	-0.22	0.02	5.10035e-21
2	171890306	rs12618898	C	A	0.66	0.19	0.02	5.90065e-18
6	10886585	rs12211124	C	T	0.41	-0.18	0.02	1e-17
13	61113739	rs4886238	A	G	0.37	0.18	0.02	2.49977e-16
4	185746088	rs12503643	T	G	0.52	0.16	0.02	3.10027e-14
22	38889657	rs2267390	T	C	0.33	-0.17	0.02	2.80027e-13
1	242025098	rs1776133	A	G	0.57	0.16	0.02	5.40008e-13
6	10899254	rs9467852	G	A	0.26	0.16	0.02	7.50067e-12
5	175956177	rs2241584	A	G	0.41	-0.14	0.02	1.50003e-11
17	41216205	rs8176257	T	G	0.28	0.15	0.02	2.5e-10
20	61527378	rs6090155	A	G	0.16	-0.16	0.02	2.59998e-10
19	945013	rs2238573	A	G	0.1	-0.21	0.03	5.39995e-10
12	130792517	rs12824777	A	G	0.38	-0.14	0.02	8.19993e-10
1	180948574	rs7528526	G	A	0.59	0.13	0.02	9.20005e-10
14	20933999	rs1713459	T	C	0.19	-0.15	0.02	1.09999e-09
12	66798303	rs12825898	C	T	0.18	0.18	0.03	1.29999e-09
17	5331896	rs8070740	G	A	0.14	0.15	0.02	1.5e-09
15	41456374	rs11852419	T	A	0.21	-0.14	0.02	2.19999e-09
5	6745875	rs427394	G	A	0.41	-0.13	0.02	3.79997e-09
3	183562925	rs10937153	A	G	0.23	0.14	0.02	8.30004e-09
8	61620894	rs4738818	C	T	0.78	-0.14	0.02	1.5e-08
9	32975210	rs10813912	G	A	0.53	0.12	0.02	2.19999e-08
6	111598058	rs12196873	C	A	0.11	0.16	0.03	2.80001e-08
16	34498025	rs12599106	A	T	0.46	-0.12	0.02	3.09999e-08
1	46839995	rs11804189	A	G	0.42	0.11	0.02	4.90004e-08
(B) Cervical cancer
Final instrumental variable SNPs used for the Mendelian randomization analysis of age at natural menopause and cervical cancer (n = 42).
19	55833460	rs11668309	T	C	0.36	-0.41	0.02	9.20026e-84
8	37980587	rs2720044	C	A	0.17	0.29	0.03	7.29962e-22
1	39380385	rs4246511	C	T	0.71	-0.22	0.02	5.10035e-21
4	84453308	rs17355209	A	C	0.34	-0.21	0.02	6.00067e-20
15	89804111	rs16942918	A	G	0.36	-0.19	0.02	7.10068e-19
2	171890306	rs12618898	C	A	0.66	0.19	0.02	5.90065e-18
6	10886585	rs12211124	C	T	0.41	-0.18	0.02	1e-17
13	61113739	rs4886238	A	G	0.37	0.18	0.02	2.49977e-16
4	185746088	rs12503643	T	G	0.52	0.16	0.02	3.10027e-14
22	38889657	rs2267390	T	C	0.33	-0.17	0.02	2.80027e-13
1	242025098	rs1776133	A	G	0.57	0.16	0.02	5.40008e-13
6	10899254	rs9467852	G	A	0.26	0.16	0.02	7.50067e-12
5	175956177	rs2241584	A	G	0.41	-0.14	0.02	1.50003e-11
17	41216205	rs8176257	T	G	0.28	0.15	0.02	2.5e-10
20	61527378	rs6090155	A	G	0.16	-0.16	0.02	2.59998e-10
19	945013	rs2238573	A	G	0.1	-0.21	0.03	5.39995e-10
12	130792517	rs12824777	A	G	0.38	-0.14	0.02	8.19993e-10
1	180948574	rs7528526	G	A	0.59	0.13	0.02	9.20005e-10
14	20933999	rs1713459	T	C	0.19	-0.15	0.02	1.09999e-09
12	66798303	rs12825898	C	T	0.18	0.18	0.03	1.29999e-09
17	5331896	rs8070740	G	A	0.14	0.15	0.02	1.5e-09
15	41456374	rs11852419	T	A	0.21	-0.14	0.02	2.19999e-09
5	6745875	rs427394	G	A	0.41	-0.13	0.02	3.79997e-09
22	28633571	rs5762534	C	T	0.19	0.16	0.03	6.1e-09
3	183562925	rs10937153	A	G	0.23	0.14	0.02	8.30004e-09
8	61620894	rs4738818	C	T	0.78	-0.14	0.02	1.5e-08
9	32975210	rs10813912	G	A	0.53	0.12	0.02	2.19999e-08
6	111598058	rs12196873	C	A	0.11	0.16	0.03	2.80001e-08
16	34498025	rs12599106	A	T	0.46	-0.12	0.02	3.09999e-08
10	5769827	rs10905065	A	G	0.61	-0.11	0.02	3.89996e-08
1	46839995	rs11804189	A	G	0.42	0.11	0.02	4.90004e-08
(C) Endometrial cancer
Final instrumental variable SNPs used for the Mendelian randomization analysis of age at natural menopause and endometrial cancer (n = 42).
19	55833460	rs11668309	T	C	0.36	-0.41	0.02	9.20026e-84
8	37980587	rs2720044	C	A	0.17	0.29	0.03	7.29962e-22
6	31602967	rs1046089	A	G	0.32	-0.22	0.02	3.69999e-21
1	39380385	rs4246511	C	T	0.71	-0.22	0.02	5.10035e-21
4	84453308	rs17355209	A	C	0.34	-0.21	0.02	6.00067e-20
15	89804111	rs16942918	A	G	0.36	-0.19	0.02	7.10068e-19
2	171890306	rs12618898	C	A	0.66	0.19	0.02	5.90065e-18
6	10886585	rs12211124	C	T	0.41	-0.18	0.02	1e-17
13	61113739	rs4886238	A	G	0.37	0.18	0.02	2.49977e-16
4	185746088	rs12503643	T	G	0.52	0.16	0.02	3.10027e-14
22	38889657	rs2267390	T	C	0.33	-0.17	0.02	2.80027e-13
1	242025098	rs1776133	A	G	0.57	0.16	0.02	5.40008e-13
6	10899254	rs9467852	G	A	0.26	0.16	0.02	7.50067e-12
5	175956177	rs2241584	A	G	0.41	-0.14	0.02	1.50003e-11
17	41216205	rs8176257	T	G	0.28	0.15	0.02	2.5e-10
20	61527378	rs6090155	A	G	0.16	-0.16	0.02	2.59998e-10
19	945013	rs2238573	A	G	0.1	-0.21	0.03	5.39995e-10
12	130792517	rs12824777	A	G	0.38	-0.14	0.02	8.19993e-10
1	180948574	rs7528526	G	A	0.59	0.13	0.02	9.20005e-10
14	20933999	rs1713459	T	C	0.19	-0.15	0.02	1.09999e-09
12	66798303	rs12825898	C	T	0.18	0.18	0.03	1.29999e-09
17	5331896	rs8070740	G	A	0.14	0.15	0.02	1.5e-09
15	41456374	rs11852419	T	A	0.21	-0.14	0.02	2.19999e-09
5	6745875	rs427394	G	A	0.41	-0.13	0.02	3.79997e-09
22	28633571	rs5762534	C	T	0.19	0.16	0.03	6.1e-09
3	183562925	rs10937153	A	G	0.23	0.14	0.02	8.30004e-09
8	61620894	rs4738818	C	T	0.78	-0.14	0.02	1.5e-08
9	32975210	rs10813912	G	A	0.53	0.12	0.02	2.19999e-08
6	111598058	rs12196873	C	A	0.11	0.16	0.03	2.80001e-08
16	34498025	rs12599106	A	T	0.46	-0.12	0.02	3.09999e-08
10	5769827	rs10905065	A	G	0.61	-0.11	0.02	3.89996e-08
1	46839995	rs11804189	A	G	0.42	0.11	0.02	4.90004e-08
(D) Ovarian cancer
Final instrumental variable SNPs used for the Mendelian randomization analysis of age at natural menopause and ovarian cancer (n = 42).
19	55833460	rs11668309	T	C	0.36	-0.41	0.02	9.20026e-84
8	37980587	rs2720044	C	A	0.17	0.29	0.03	7.29962e-22
6	31602967	rs1046089	A	G	0.32	-0.22	0.02	3.69999e-21
1	39380385	rs4246511	C	T	0.71	-0.22	0.02	5.10035e-21
4	84453308	rs17355209	A	C	0.34	-0.21	0.02	6.00067e-20
15	89804111	rs16942918	A	G	0.36	-0.19	0.02	7.10068e-19
2	171890306	rs12618898	C	A	0.66	0.19	0.02	5.90065e-18
6	10886585	rs12211124	C	T	0.41	-0.18	0.02	1e-17
13	61113739	rs4886238	A	G	0.37	0.18	0.02	2.49977e-16
4	185746088	rs12503643	T	G	0.52	0.16	0.02	3.10027e-14
22	38889657	rs2267390	T	C	0.33	-0.17	0.02	2.80027e-13
1	242025098	rs1776133	A	G	0.57	0.16	0.02	5.40008e-13
6	10899254	rs9467852	G	A	0.26	0.16	0.02	7.50067e-12
5	175956177	rs2241584	A	G	0.41	-0.14	0.02	1.50003e-11
17	41216205	rs8176257	T	G	0.28	0.15	0.02	2.5e-10
20	61527378	rs6090155	A	G	0.16	-0.16	0.02	2.59998e-10
19	945013	rs2238573	A	G	0.1	-0.21	0.03	5.39995e-10
12	130792517	rs12824777	A	G	0.38	-0.14	0.02	8.19993e-10
1	180948574	rs7528526	G	A	0.59	0.13	0.02	9.20005e-10
14	20933999	rs1713459	T	C	0.19	-0.15	0.02	1.09999e-09
12	66798303	rs12825898	C	T	0.18	0.18	0.03	1.29999e-09
17	5331896	rs8070740	G	A	0.14	0.15	0.02	1.5e-09
15	41456374	rs11852419	T	A	0.21	-0.14	0.02	2.19999e-09
5	6745875	rs427394	G	A	0.41	-0.13	0.02	3.79997e-09
22	28633571	rs5762534	C	T	0.19	0.16	0.03	6.1e-09
3	183562925	rs10937153	A	G	0.23	0.14	0.02	8.30004e-09
8	61620894	rs4738818	C	T	0.78	-0.14	0.02	1.5e-08
9	32975210	rs10813912	G	A	0.53	0.12	0.02	2.19999e-08
6	111598058	rs12196873	C	A	0.11	0.16	0.03	2.80001e-08
16	34498025	rs12599106	A	T	0.46	-0.12	0.02	3.09999e-08
10	5769827	rs10905065	A	G	0.61	-0.11	0.02	3.89996e-08
1	46839995	rs11804189	A	G	0.42	0.11	0.02	4.90004e-08
